# Supplementary material for: Deglacial release of petrogenic and permafrost carbon from the Canadian Arctic impacting the carbon cycle
Source: Nat Commun. 2022 Nov 22;13:7172. doi: 10.1038/s41467-022-34725-4 (PMC9684420; doi:10.1038/s41467-022-34725-4)
Supplement: Supplementary file 3 — Source Data [file 41467_2022_34725_MOESM3_ESM.xlsx]

## Sheet: Figure 2
Figure 2c - ARA04C/37					Figure 2c - JPC15				Figure 2e			Figure 2f			Figure 2g
depositional age	+-depositional age	pre-depositional age	+- pre-depositional age		depositional age	pre-depositional age	+- pre-depositional age		depositional age	CPI		depositional age	fββ		depositional age	Tmax
kyr BP	kyr BP	kyr BP	kyr BP		kyr BP	kyr BP	kyr BP		kyr BP			kyr BP			kyr BP	℃
1.036	0.7595	11.0376	0.0377342		13.197	21.5789	0.127538		0.629	2.15492		0.629	0.272109		0.52	431
5.592	0.718	12.7118	0.0285053		13.267	20.9735	0.12704		2.503	1.96991		2.503	0.259494		1.351	430
6.22	0.59	13.5602	0.108577		13.36	29.6451	0.0201076		3.344	2.01692		3.344	0.26		2.239	436
6.59	0.438	14.1361	0.108997		13.44	24.8321	0.188334		4.157	2.05677		4.157	0.26738		2.746	435
7.066	0.3205	14.539	0.0495682		13.467	26.6101	0.239594		4.992	2.02359		4.992	0.273408		3.174	435
7.511	0.4325	14.6339	0.115767		13.612	25.4049	0.191777		5.845	2.13638		5.635	0.290102		3.54	435
8.03	0.4865	16.4051	0.133042		13.757	27.7291	0.269705		6.676	1.96054		5.845	0.281407		3.995	435
8.374	0.513	16.0448	0.0328742		13.828	26.0263	0.204355		7.216	2.11571		6.676	0.276596		4.409	435
8.543	0.5095	15.2955	0.112041		13.906	26.959	0.229698		7.641	2.02677		7.216	0.28869		4.826	437
8.731	0.5055	17.0004	0.144474		13.995	24.4301	0.189276		8.072	1.97953		7.641	0.271967		5.256	435
9.115	0.4815	17.9022	0.132711		14.079	24.762	0.20276		8.502	1.9834		8.072	0.264984		5.677	434
9.497	0.4555	15.6686	0.0376607		14.163	26.6388	0.244856		8.926	1.8919		8.395	0.267974		6.097	436
10.015	0.3425	18.2157	0.129919		14.247	25.7294	0.217446		9.349	1.82012		8.502	0.265372		6.504	435
10.27	0.226	20.3826	0.0433604		14.33	27.9762	0.268852		9.778	1.81405		8.926	0.240924		6.898	436
10.371	0.193	17.0376	0.120017		14.399	28.539	0.280779		10.207	1.78363		9.349	0.237598		7.131	439
10.42	0.1865	21.3645	0.0406539		14.474	22.6894	0.157227		10.469	1.80213		9.778	0.246719		7.341	436
10.501	0.1825	19.6019	0.0712885		14.589	24.48	0.179461		10.618	1.85018		9.993	0.242054		7.553	435
10.57	0.1845	21.051	0.0461422						10.759	1.85062		10.207	0.240209		7.772	436
10.717	0.1815	21.5435	0.0603649						10.901	1.95763		10.386	0.242236		7.987	437
10.78	0.1785	23.2128	0.0478704						11.101	1.89068		10.429	0.235632		8.18	437
10.887	0.1785	21.7654	0.0541244						11.491	1.97558		10.469	0.247253		8.417	439
10.952	0.176	21.5472	0.0440413						11.892	1.91211		10.549	0.253425		8.626	439
11.082	0.206	22.5533	0.0548517						12.206	1.94323		10.618	0.248826		8.841	437
11.2	0.252	22.8107	0.0592822						12.386	1.82198		10.689	0.240476		9.051	438
11.317	0.2615	21.1947	0.0567483						12.56	1.84328		10.759	0.241888		9.267	440
11.376	0.2695	20.8166	0.0387818						12.743	1.56239		10.83	0.259843		9.476	439
11.491	0.2785	22.8169	0.0908959						13.303	1.88015		10.901	0.255132		9.692	442
11.665	0.2545	22.0881	0.0559648						13.501	1.76745		10.974	0.251497		9.904	440
11.787	0.249	21.0983	0.0805174						13.661	1.77943		11.101	0.238854		10.124	441
11.912	0.217	22.6395	0.0670169						13.821	1.84376		11.297	0.251351		10.326	442
12.025	0.1915	22.4163	0.116333						13.888	1.81358		11.396	0.251701		10.437	441
12.109	0.1815	22.0797	0.109866									11.491	0.271062		10.517	441
12.192	0.165	21.328	0.0517062									11.685	0.262799		10.59	440
12.283	0.16	20.7278	0.051262									11.892	0.278638		10.661	442
12.412	0.1465	24.1461	0.0978253									12.067	0.271186		10.731	441
12.541	0.131	25.7281	0.0467049									12.206	0.265432		10.801	442
12.657	0.145	25.0826	0.0758319									12.301	0.242991		10.873	442
12.695	0.1405	24.1991	0.083205									12.386	0.251572		10.945	442
12.807	0.1455	23.6649	0.0613031									12.47	0.262357		11.023	442
13	0.1685	22.6729	0.101001									12.56	0.260504		11.219	442
13.303	0.1535	30.6856	0.100251									12.657	0.304015		11.415	442
13.412	0.16	28.7851	0.0979402									12.705	0.235683		11.607	441
13.509	0.175	30.4525	0.0946627									12.743	0.197279		11.808	441
13.579	0.184	30.8337	0.0772901									13.065	0.221636		12.01	441
13.653	0.187	30.7914	0.0491711									13.303	0.390568		12.151	441
13.725	0.1895	25.6681	0.0685191									13.42	0.320819		12.265	441
13.821	0.1965	30.6005	0.0513159									13.501	0.324415		12.352	441
13.877	0.1945	22.147	0.0434117									13.579	0.334282		12.437	441
												13.661	0.332724		12.521	441
												13.741	0.348024		12.608	440
												13.821	0.318872		12.714	439
												13.888	0.320513		12.936	443
															13.22	439
															13.388	439
															13.468	437
															13.548	437
															13.629	438
															13.708	437
															13.789	438
															13.861	439

## Sheet: Figure 3
Figure 3e
depositional age	+-depositional age	pre-depositional age	+- pre-depositional age
kyr BP	kyr BP	kyr BP	kyr BP
1.036	0.7595	9.93306	0.162869
5.592	0.718	11.697	0.107695
8.374	0.513	13.2923	0.12157
10.42	0.1865	17.0142	0.189036
10.952	0.176	23.0314	0.38747
11.376	0.2695	22.223	0.342609
12.695	0.1405	19.1799	0.245615
13.653	0.187	>32
13.877	0.1945	23.0883	0.322431

## Sheet: Figure 5
Figure 5a			Figure 5c					Figure 5d									Figure 5e
age	area		age	C fluxes mean	C fluxes minimum	C fluxes maximum			petrogenic OC			permafrost OC	both					petrogenic OC			permafrost OC	both
year BP	km2		year BP	(10^12 gC/yr)	(10^12 gC/yr)	(10^12 gC/yr)		age	mean	min	max		mean	min	max		age	mean	min	max		mean	min	max
-19900	0		-19900	0	0	0		year BP	ppm	ppm	ppm	ppm	ppm	ppm	ppm		year BP	ppm	ppm	ppm	ppm	ppm	ppm	ppm
-19800	0		-19899	0	0	0		-19990	0.001	0.001	0.001	0	0.001	0.001	0.001		-19990	-0.012	-0.012	-0.012	0	-0.012	-0.012	-0.012
-19700	0		-19898	0	0	0		-19980	0.001	0.001	0.001	0	0.001	0.001	0.001		-19980	-0.012	-0.012	-0.012	0	-0.012	-0.012	-0.012
-19600	0		-19897	0	0	0		-19970	-0.001	-0.001	-0.001	0	-0.001	-0.001	-0.001		-19970	-0.012	-0.012	-0.012	0	-0.012	-0.012	-0.012
-19500	0		-19896	0	0	0		-19960	-0.001	-0.001	-0.001	0	-0.001	-0.001	-0.001		-19960	-0.011	-0.011	-0.011	0	-0.011	-0.011	-0.011
-19400	-4800		-19895	0	0	0		-19950	-0.001	-0.001	-0.001	0	-0.001	-0.001	-0.001		-19950	-0.012	-0.012	-0.012	0	-0.012	-0.012	-0.012
-19300	-4800		-19894	0	0	0		-19940	-0.001	-0.001	-0.001	0	-0.001	-0.001	-0.001		-19940	-0.011	-0.011	-0.011	0	-0.011	-0.011	-0.011
-19200	-4800		-19893	0	0	0		-19930	-0.001	-0.001	-0.001	0	-0.001	-0.001	-0.001		-19930	-0.011	-0.011	-0.011	0	-0.011	-0.011	-0.011
-19100	-4800		-19892	0	0	0		-19920	0	0	0	0	0	0	0		-19920	-0.011	-0.011	-0.011	0	-0.011	-0.011	-0.011
-19000	-4800		-19891	0	0	0		-19910	-0.001	-0.001	-0.001	0	-0.001	-0.001	-0.001		-19910	-0.011	-0.011	-0.011	0	-0.011	-0.011	-0.011
-18900	6400		-19890	0	0	0		-19900	-0.001	-0.001	-0.001	0	-0.001	-0.001	-0.001		-19900	-0.011	-0.011	-0.011	0	-0.011	-0.011	-0.011
-18800	6400		-19889	0	0	0		-19890	0	0	0	0	0	0	0		-19890	-0.011	-0.011	-0.011	0	-0.011	-0.011	-0.011
-18700	6400		-19888	0	0	0		-19880	0	0	0	0	0	0	0		-19880	-0.011	-0.011	-0.011	0	-0.011	-0.011	-0.011
-18600	6400		-19887	0	0	0		-19870	0	0	0	0	0	0	0		-19870	-0.01	-0.01	-0.01	0	-0.01	-0.01	-0.01
-18500	6400		-19886	0	0	0		-19860	0	0	0	0	0	0	0		-19860	-0.01	-0.01	-0.01	0	-0.01	-0.01	-0.01
-18400	-41600		-19885	0	0	0		-19850	-0.001	-0.001	-0.001	0	-0.001	-0.001	-0.001		-19850	-0.01	-0.01	-0.01	0	-0.01	-0.01	-0.01
-18300	-41600		-19884	0	0	0		-19840	0.001	0.001	0.001	0	0.001	0.001	0.001		-19840	-0.01	-0.01	-0.01	0	-0.01	-0.01	-0.01
-18200	-41600		-19883	0	0	0		-19830	0.002	0.002	0.002	0	0.002	0.002	0.002		-19830	-0.01	-0.01	-0.01	0	-0.01	-0.01	-0.01
-18100	-41600		-19882	0	0	0		-19820	0.002	0.002	0.002	0	0.002	0.002	0.002		-19820	-0.009	-0.009	-0.009	0	-0.009	-0.009	-0.009
-18000	-41600		-19881	0	0	0		-19810	0.002	0.002	0.002	0	0.002	0.002	0.002		-19810	-0.01	-0.01	-0.01	0	-0.01	-0.01	-0.01
-17900	65600		-19880	0	0	0		-19800	0.001	0.001	0.001	0	0.001	0.001	0.001		-19800	-0.01	-0.01	-0.01	0	-0.01	-0.01	-0.01
-17800	65600		-19879	0	0	0		-19790	0.002	0.002	0.002	0	0.002	0.002	0.002		-19790	-0.011	-0.011	-0.011	0	-0.011	-0.011	-0.011
-17700	65600		-19878	0	0	0		-19780	0.002	0.002	0.002	0	0.002	0.002	0.002		-19780	-0.01	-0.01	-0.01	0	-0.01	-0.01	-0.01
-17600	65600		-19877	0	0	0		-19770	0.002	0.002	0.002	0	0.002	0.002	0.002		-19770	-0.011	-0.011	-0.011	0	-0.011	-0.011	-0.011
-17500	65600		-19876	0	0	0		-19760	0.001	0.001	0.001	0	0.001	0.001	0.001		-19760	-0.011	-0.011	-0.011	0	-0.011	-0.011	-0.011
-17400	-36800		-19875	0	0	0		-19750	0.001	0.001	0.001	0	0.001	0.001	0.001		-19750	-0.011	-0.011	-0.011	0	-0.011	-0.011	-0.011
-17300	-36800		-19874	0	0	0		-19740	0	0	0	0	0	0	0		-19740	-0.01	-0.01	-0.01	0	-0.01	-0.01	-0.01
-17200	-36800		-19873	0	0	0		-19730	0	0	0	0	0	0	0		-19730	-0.011	-0.011	-0.011	0	-0.011	-0.011	-0.011
-17100	-36800		-19872	0	0	0		-19720	0.001	0.001	0.001	0	0.001	0.001	0.001		-19720	-0.01	-0.01	-0.01	0	-0.01	-0.01	-0.01
-17000	-36800		-19871	0	0	0		-19710	0.001	0.001	0.001	0	0.001	0.001	0.001		-19710	-0.01	-0.01	-0.01	0	-0.01	-0.01	-0.01
-16900	163200		-19870	0	0	0		-19700	0.001	0.001	0.001	0	0.001	0.001	0.001		-19700	-0.011	-0.011	-0.011	0	-0.011	-0.011	-0.011
-16800	163200		-19869	0	0	0		-19690	0.001	0.001	0.001	0	0.001	0.001	0.001		-19690	-0.011	-0.011	-0.011	0	-0.011	-0.011	-0.011
-16700	163200		-19868	0	0	0		-19680	0.001	0.001	0.001	0	0.001	0.001	0.001		-19680	-0.01	-0.01	-0.01	0	-0.01	-0.01	-0.01
-16600	163200		-19867	0	0	0		-19670	0	0	0	0	0	0	0		-19670	-0.01	-0.01	-0.01	0	-0.01	-0.01	-0.01
-16500	163200		-19866	0	0	0		-19660	0	0	0	0	0	0	0		-19660	-0.01	-0.01	-0.01	0	-0.01	-0.01	-0.01
-16400	0		-19865	0	0	0		-19650	0	0	0	0	0	0	0		-19650	-0.01	-0.01	-0.01	0	-0.01	-0.01	-0.01
-16300	0		-19864	0	0	0		-19640	0.001	0.001	0.001	0	0.001	0.001	0.001		-19640	-0.011	-0.011	-0.011	0	-0.011	-0.011	-0.011
-16200	0		-19863	0	0	0		-19630	0.001	0.001	0.001	0	0.001	0.001	0.001		-19630	-0.01	-0.01	-0.01	0	-0.01	-0.01	-0.01
-16100	0		-19862	0	0	0		-19620	0.001	0.001	0.001	0	0.001	0.001	0.001		-19620	-0.01	-0.01	-0.01	0	-0.01	-0.01	-0.01
-16000	0		-19861	0	0	0		-19610	0.002	0.002	0.002	0	0.002	0.002	0.002		-19610	-0.009	-0.009	-0.009	0	-0.009	-0.009	-0.009
-15900	105600		-19860	0	0	0		-19600	0.002	0.002	0.002	0	0.002	0.002	0.002		-19600	-0.009	-0.009	-0.009	0	-0.009	-0.009	-0.009
-15800	105600		-19859	0	0	0		-19590	0.001	0.001	0.001	0	0.001	0.001	0.001		-19590	-0.01	-0.01	-0.01	0	-0.01	-0.01	-0.01
-15700	105600		-19858	0	0	0		-19580	0	0	0	0	0	0	0		-19580	-0.011	-0.011	-0.011	0	-0.011	-0.011	-0.011
-15600	105600		-19857	0	0	0		-19570	0.001	0.001	0.001	0	0.001	0.001	0.001		-19570	-0.011	-0.011	-0.011	0	-0.011	-0.011	-0.011
-15500	105600		-19856	0	0	0		-19560	0.001	0.001	0.001	0	0.001	0.001	0.001		-19560	-0.011	-0.011	-0.011	0	-0.011	-0.011	-0.011
-15400	358400		-19855	0	0	0		-19550	0.001	0.001	0.001	0	0.001	0.001	0.001		-19550	-0.01	-0.01	-0.01	0	-0.01	-0.01	-0.01
-15300	358400		-19854	0	0	0		-19540	0.001	0.001	0.001	0	0.001	0.001	0.001		-19540	-0.01	-0.01	-0.01	0	-0.01	-0.01	-0.01
-15200	358400		-19853	0	0	0		-19530	0.001	0.001	0.001	0	0.001	0.001	0.001		-19530	-0.01	-0.01	-0.01	0	-0.01	-0.01	-0.01
-15100	358400		-19852	0	0	0		-19520	0.001	0.001	0.001	0	0.001	0.001	0.001		-19520	-0.01	-0.01	-0.01	0	-0.01	-0.01	-0.01
-15000	358400		-19851	0	0	0		-19510	0.001	0.001	0.001	0	0.001	0.001	0.001		-19510	-0.01	-0.01	-0.01	0	-0.01	-0.01	-0.01
-14900	0		-19850	0	0	0		-19500	0.001	0.001	0.001	0	0.001	0.001	0.001		-19500	-0.01	-0.01	-0.01	0	-0.01	-0.01	-0.01
-14800	0		-19849	0	0	0		-19490	0	0	0	0	0	0	0		-19490	-0.009	-0.009	-0.009	0	-0.009	-0.009	-0.009
-14700	0		-19848	0	0	0		-19480	0	0	0	0	0	0	0		-19480	-0.009	-0.009	-0.009	0	-0.009	-0.009	-0.009
-14600	0		-19847	0	0	0		-19470	0	0	0	0	0	0	0		-19470	-0.009	-0.009	-0.009	0	-0.009	-0.009	-0.009
-14500	0		-19846	0	0	0		-19460	0	0	0	0	0	0	0		-19460	-0.01	-0.01	-0.01	0	-0.01	-0.01	-0.01
-14400	150400		-19845	0	0	0		-19450	-0.001	-0.001	-0.001	0	-0.001	-0.001	-0.001		-19450	-0.009	-0.009	-0.009	0	-0.009	-0.009	-0.009
-14300	150400		-19844	0	0	0		-19440	-0.001	-0.001	-0.001	0	-0.001	-0.001	-0.001		-19440	-0.009	-0.009	-0.009	0	-0.009	-0.009	-0.009
-14200	150400		-19843	0	0	0		-19430	-0.001	-0.001	-0.001	0	-0.001	-0.001	-0.001		-19430	-0.01	-0.01	-0.01	0	-0.01	-0.01	-0.01
-14100	150400		-19842	0	0	0		-19420	-0.001	-0.001	-0.001	0	-0.001	-0.001	-0.001		-19420	-0.009	-0.009	-0.009	0	-0.009	-0.009	-0.009
-14000	150400		-19841	0	0	0		-19410	-0.001	-0.001	-0.001	0	-0.001	-0.001	-0.001		-19410	-0.009	-0.009	-0.009	0	-0.009	-0.009	-0.009
-13900	492800		-19840	0	0	0		-19400	0	0	0	0	0	0	0		-19400	-0.009	-0.009	-0.009	0	-0.009	-0.009	-0.009
-13800	492800		-19839	0	0	0		-19390	-0.001	0	-0.001	0	-0.001	0	-0.001		-19390	-0.007	-0.008	-0.005	0	-0.007	-0.008	-0.005
-13700	492800		-19838	0	0	0		-19380	-0.001	-0.001	-0.001	0	-0.001	-0.001	-0.001		-19380	-0.004	-0.006	-0.003	0	-0.004	-0.006	-0.003
-13600	492800		-19837	0	0	0		-19370	0	0	0	0	0	0	0		-19370	-0.004	-0.006	-0.002	0	-0.004	-0.006	-0.002
-13500	492800		-19836	0	0	0		-19360	0	0	-0.001	0	0	0	-0.001		-19360	-0.003	-0.005	-0.001	0	-0.003	-0.005	-0.001
-13400	498880		-19835	0	0	0		-19350	-0.001	0	-0.001	0	-0.001	0	-0.001		-19350	-0.002	-0.005	0	0	-0.002	-0.005	0
-13300	498880		-19834	0	0	0		-19340	-0.001	0	-0.001	0	-0.001	0	-0.001		-19340	-0.002	-0.005	0	0	-0.002	-0.005	0
-13200	498880		-19833	0	0	0		-19330	-0.001	0	-0.001	0	-0.001	0	-0.001		-19330	-0.002	-0.005	0.001	0	-0.002	-0.005	0.001
-13100	498880		-19832	0	0	0		-19320	0	0.001	-0.001	0	0	0.001	-0.001		-19320	-0.001	-0.004	0.001	0	-0.001	-0.004	0.001
-13000	498880		-19831	0	0	0		-19310	0	0.001	-0.001	0	0	0.001	-0.001		-19310	-0.001	-0.004	0.002	0	-0.001	-0.004	0.002
-12900	366720		-19830	0	0	0		-19300	0	0.001	-0.001	0	0	0.001	-0.001		-19300	-0.001	-0.004	0.002	0	-0.001	-0.004	0.002
-12800	366720		-19829	0	0	0		-19290	-0.003	-0.002	-0.004	0	-0.003	-0.002	-0.004		-19290	0.001	-0.002	0.004	0	0.001	-0.002	0.004
-12700	366720		-19828	0	0	0		-19280	-0.004	-0.003	-0.004	0	-0.004	-0.003	-0.004		-19280	0	-0.002	0.003	0	0	-0.002	0.003
-12600	366720		-19827	0	0	0		-19270	-0.002	-0.001	-0.003	0	-0.002	-0.001	-0.003		-19270	0.001	-0.002	0.003	0	0.001	-0.002	0.003
-12500	366720		-19826	0	0	0		-19260	-0.002	-0.001	-0.003	0	-0.002	-0.001	-0.003		-19260	0.001	-0.002	0.003	0	0.001	-0.002	0.003
-12400	249920		-19825	0	0	0		-19250	-0.003	-0.002	-0.003	0	-0.003	-0.002	-0.003		-19250	0.001	-0.002	0.003	0	0.001	-0.002	0.003
-12300	249920		-19824	0	0	0		-19240	-0.002	-0.001	-0.003	0	-0.002	-0.001	-0.003		-19240	0.001	-0.002	0.003	0	0.001	-0.002	0.003
-12200	249920		-19823	0	0	0		-19230	-0.003	-0.002	-0.004	0	-0.003	-0.002	-0.004		-19230	0	-0.003	0.002	0	0	-0.003	0.002
-12100	249920		-19822	0	0	0		-19220	-0.002	-0.001	-0.003	0	-0.002	-0.001	-0.003		-19220	0	-0.003	0.002	0	0	-0.003	0.002
-12000	249920		-19821	0	0	0		-19210	-0.002	-0.001	-0.003	0	-0.002	-0.001	-0.003		-19210	0	-0.003	0.003	0	0	-0.003	0.003
-11900	356320		-19820	0	0	0		-19200	-0.003	-0.002	-0.004	0	-0.003	-0.002	-0.004		-19200	0	-0.003	0.002	0	0	-0.003	0.002
-11800	356320		-19819	0	0	0		-19190	-0.002	-0.001	-0.003	0	-0.002	-0.001	-0.003		-19190	-0.002	-0.005	0	0	-0.002	-0.005	0
-11700	356320		-19818	0	0	0		-19180	-0.002	0	-0.002	0	-0.002	0	-0.002		-19180	-0.003	-0.005	0	0	-0.003	-0.005	0
-11600	356320		-19817	0	0	0		-19170	-0.003	-0.001	-0.004	0	-0.003	-0.001	-0.004		-19170	-0.003	-0.005	0	0	-0.003	-0.005	0
-11500	356320		-19816	0	0	0		-19160	-0.003	-0.001	-0.004	0	-0.003	-0.001	-0.004		-19160	-0.002	-0.005	0	0	-0.002	-0.005	0
-11400	160		-19815	0	0	0		-19150	0.001	0.002	0	0	0.001	0.002	0		-19150	-0.002	-0.005	0	0	-0.002	-0.005	0
-11300	160		-19814	0	0	0		-19140	0.001	0.002	0	0	0.001	0.002	0		-19140	-0.002	-0.004	0	0	-0.002	-0.004	0
-11200	160		-19813	0	0	0		-19130	0.001	0.002	0	0	0.001	0.002	0		-19130	-0.002	-0.005	0	0	-0.002	-0.005	0
-11100	160		-19812	0	0	0		-19120	0.002	0.003	0.001	0	0.002	0.003	0.001		-19120	-0.002	-0.004	0.001	0	-0.002	-0.004	0.001
-11000	160		-19811	0	0	0		-19110	-0.001	0.001	-0.002	0	-0.001	0.001	-0.002		-19110	-0.001	-0.004	0.001	0	-0.001	-0.004	0.001
-10900	7456		-19810	0	0	0		-19100	-0.002	-0.001	-0.003	0	-0.002	-0.001	-0.003		-19100	-0.002	-0.005	0	0	-0.002	-0.005	0
-10800	7456		-19809	0	0	0		-19090	-0.002	0	-0.003	0	-0.002	0	-0.003		-19090	-0.003	-0.005	0	0	-0.003	-0.005	0
-10700	7456		-19808	0	0	0		-19080	-0.002	-0.001	-0.003	0	-0.002	-0.001	-0.003		-19080	-0.003	-0.006	-0.001	0	-0.003	-0.006	-0.001
-10600	7456		-19807	0	0	0		-19070	-0.002	-0.001	-0.003	0	-0.002	-0.001	-0.003		-19070	-0.003	-0.006	-0.001	0	-0.003	-0.006	-0.001
-10500	7456		-19806	0	0	0		-19060	0	0.001	-0.001	0	0	0.001	-0.001		-19060	-0.002	-0.005	0	0	-0.002	-0.005	0
-10400	0		-19805	0	0	0		-19050	0.001	0.002	0	0	0.001	0.002	0		-19050	-0.002	-0.005	0	0	-0.002	-0.005	0
-10300	0		-19804	0	0	0		-19040	0.001	0.003	0	0	0.001	0.003	0		-19040	-0.002	-0.004	0.001	0	-0.002	-0.004	0.001
-10200	0		-19803	0	0	0		-19030	0.001	0.002	0	0	0.001	0.002	0		-19030	-0.002	-0.004	0	0	-0.002	-0.004	0
-10100	0		-19802	0	0	0		-19020	0.002	0.003	0.001	0	0.002	0.003	0.001		-19020	-0.002	-0.004	0	0	-0.002	-0.004	0
-10000	0		-19801	0	0	0		-19010	0.002	0.003	0.001	0	0.002	0.003	0.001		-19010	-0.002	-0.004	0.001	0	-0.002	-0.004	0.001
-9900	0		-19800	0	0	0		-19000	0.002	0.003	0.001	0	0.002	0.003	0.001		-19000	-0.002	-0.004	0	0	-0.002	-0.004	0
-9800	0		-19799	0	0	0		-18990	0.006	0.007	0.005	0	0.006	0.007	0.005		-18990	-0.008	-0.01	-0.005	0	-0.008	-0.01	-0.005
-9700	0		-19798	0	0	0		-18980	0.005	0.006	0.004	0	0.005	0.006	0.004		-18980	-0.008	-0.011	-0.006	0	-0.008	-0.011	-0.006
-9600	0		-19797	0	0	0		-18970	0.004	0.006	0.003	0	0.004	0.006	0.003		-18970	-0.008	-0.01	-0.005	0	-0.008	-0.01	-0.005
-9500	0		-19796	0	0	0		-18960	0.004	0.005	0.003	0	0.004	0.005	0.003		-18960	-0.007	-0.01	-0.005	0	-0.007	-0.01	-0.005
-9400	17920		-19795	0	0	0		-18950	0.003	0.004	0.002	0	0.003	0.004	0.002		-18950	-0.006	-0.009	-0.004	0	-0.006	-0.009	-0.004
-9300	17920		-19794	0	0	0		-18940	0.002	0.003	0.001	0	0.002	0.003	0.001		-18940	-0.007	-0.009	-0.004	0	-0.007	-0.009	-0.004
-9200	17920		-19793	0	0	0		-18930	0.001	0.002	0	0	0.001	0.002	0		-18930	-0.007	-0.009	-0.004	0	-0.007	-0.009	-0.004
-9100	17920		-19792	0	0	0		-18920	0	0.001	-0.001	0	0	0.001	-0.001		-18920	-0.006	-0.009	-0.004	0	-0.006	-0.009	-0.004
-9000	17920		-19791	0	0	0		-18910	0	0.001	-0.001	0	0	0.001	-0.001		-18910	-0.005	-0.008	-0.003	0	-0.005	-0.008	-0.003
-8900	8928		-19790	0	0	0		-18900	-0.001	0.001	-0.002	0	-0.001	0.001	-0.002		-18900	-0.006	-0.008	-0.004	0	-0.006	-0.008	-0.004
-8800	8928		-19789	0	0	0		-18890	0.002	0.003	0.002	0	0.002	0.003	0.002		-18890	-0.011	-0.011	-0.01	0	-0.011	-0.011	-0.01
-8700	8928		-19788	0	0	0		-18880	0.003	0.003	0.002	0	0.003	0.003	0.002		-18880	-0.012	-0.012	-0.012	0	-0.012	-0.012	-0.012
-8600	8928		-19787	0	0	0		-18870	0.003	0.004	0.002	0	0.003	0.004	0.002		-18870	-0.013	-0.013	-0.013	0	-0.013	-0.013	-0.013
-8500	8928		-19786	0	0	0		-18860	0.003	0.004	0.003	0	0.003	0.004	0.003		-18860	-0.013	-0.013	-0.014	0	-0.013	-0.013	-0.014
-8400	4208		-19785	0	0	0		-18850	0.003	0.003	0.003	0	0.003	0.003	0.003		-18850	-0.014	-0.013	-0.015	0	-0.014	-0.013	-0.015
-8300	4208		-19784	0	0	0		-18840	0.002	0.002	0.002	0	0.002	0.002	0.002		-18840	-0.014	-0.013	-0.015	0	-0.014	-0.013	-0.015
-8200	4208		-19783	0	0	0		-18830	0.002	0.003	0.002	0	0.002	0.003	0.002		-18830	-0.015	-0.013	-0.016	0	-0.015	-0.013	-0.016
-8100	4208		-19782	0	0	0		-18820	0.003	0.003	0.003	0	0.003	0.003	0.003		-18820	-0.015	-0.013	-0.016	0	-0.015	-0.013	-0.016
-8000	4208		-19781	0	0	0		-18810	0.003	0.003	0.003	0	0.003	0.003	0.003		-18810	-0.015	-0.013	-0.017	0	-0.015	-0.013	-0.017
-7900	17424		-19780	0	0	0		-18800	0.001	0.001	0.001	0	0.001	0.001	0.001		-18800	-0.016	-0.014	-0.017	0	-0.016	-0.014	-0.017
-7800	17424		-19779	0	0	0		-18790	0	0	0	0	0	0	0		-18790	-0.013	-0.012	-0.014	0	-0.013	-0.012	-0.014
-7700	17424		-19778	0	0	0		-18780	-0.001	-0.001	-0.001	0	-0.001	-0.001	-0.001		-18780	-0.013	-0.012	-0.014	0	-0.013	-0.012	-0.014
-7600	17424		-19777	0	0	0		-18770	0	0	0	0	0	0	0		-18770	-0.013	-0.012	-0.014	0	-0.013	-0.012	-0.014
-7500	17424		-19776	0	0	0		-18760	0	0	0	0	0	0	0		-18760	-0.013	-0.012	-0.014	0	-0.013	-0.012	-0.014
-7400	4336		-19775	0	0	0		-18750	0.001	0.001	0.001	0	0.001	0.001	0.001		-18750	-0.014	-0.012	-0.015	0	-0.014	-0.012	-0.015
-7300	4336		-19774	0	0	0		-18740	0.002	0.002	0.002	0	0.002	0.002	0.002		-18740	-0.013	-0.012	-0.015	0	-0.013	-0.012	-0.015
-7200	4336		-19773	0	0	0		-18730	0.003	0.003	0.003	0	0.003	0.003	0.003		-18730	-0.013	-0.011	-0.014	0	-0.013	-0.011	-0.014
-7100	4336		-19772	0	0	0		-18720	0.003	0.003	0.004	0	0.003	0.003	0.004		-18720	-0.012	-0.011	-0.013	0	-0.012	-0.011	-0.013
-7000	4336		-19771	0	0	0		-18710	0.002	0.002	0.002	0	0.002	0.002	0.002		-18710	-0.012	-0.011	-0.013	0	-0.012	-0.011	-0.013
-6900	0		-19770	0	0	0		-18700	0.001	0.001	0.001	0	0.001	0.001	0.001		-18700	-0.013	-0.012	-0.014	0	-0.013	-0.012	-0.014
-6800	0		-19769	0	0	0		-18690	0.002	0.002	0.002	0	0.002	0.002	0.002		-18690	-0.014	-0.013	-0.015	0	-0.014	-0.013	-0.015
-6700	0		-19768	0	0	0		-18680	0.002	0.002	0.003	0	0.002	0.002	0.003		-18680	-0.014	-0.013	-0.015	0	-0.014	-0.013	-0.015
-6600	0		-19767	0	0	0		-18670	0.004	0.004	0.004	0	0.004	0.004	0.004		-18670	-0.013	-0.012	-0.014	0	-0.013	-0.012	-0.014
-6500	0		-19766	0	0	0		-18660	0.006	0.006	0.006	0	0.006	0.006	0.006		-18660	-0.013	-0.012	-0.014	0	-0.013	-0.012	-0.014
-6400	0		-19765	0	0	0		-18650	0.007	0.007	0.007	0	0.007	0.007	0.007		-18650	-0.013	-0.011	-0.014	0	-0.013	-0.011	-0.014
-6300	0		-19764	0	0	0		-18640	0.008	0.007	0.008	0	0.008	0.007	0.008		-18640	-0.012	-0.011	-0.013	0	-0.012	-0.011	-0.013
-6200	0		-19763	0	0	0		-18630	0.007	0.007	0.007	0	0.007	0.007	0.007		-18630	-0.013	-0.012	-0.014	0	-0.013	-0.012	-0.014
-6100	0		-19762	0	0	0		-18620	0.008	0.007	0.008	0	0.008	0.007	0.008		-18620	-0.013	-0.012	-0.014	0	-0.013	-0.012	-0.014
-6000	0		-19761	0	0	0		-18610	0.007	0.007	0.008	0	0.007	0.007	0.008		-18610	-0.012	-0.011	-0.013	0	-0.012	-0.011	-0.013
-5900	0		-19760	0	0	0		-18600	0.008	0.007	0.008	0	0.008	0.007	0.008		-18600	-0.012	-0.011	-0.013	0	-0.012	-0.011	-0.013
-5800	0		-19759	0	0	0		-18590	0.007	0.007	0.008	0	0.007	0.007	0.008		-18590	-0.013	-0.012	-0.014	0	-0.013	-0.012	-0.014
-5700	0		-19758	0	0	0		-18580	0.007	0.007	0.008	0	0.007	0.007	0.008		-18580	-0.013	-0.012	-0.014	0	-0.013	-0.012	-0.014
-5600	0		-19757	0	0	0		-18570	0.006	0.006	0.006	0	0.006	0.006	0.006		-18570	-0.012	-0.011	-0.013	0	-0.012	-0.011	-0.013
-5500	0		-19756	0	0	0		-18560	0.006	0.006	0.007	0	0.006	0.006	0.007		-18560	-0.013	-0.012	-0.014	0	-0.013	-0.012	-0.014
-5400	0		-19755	0	0	0		-18550	0.006	0.006	0.006	0	0.006	0.006	0.006		-18550	-0.013	-0.012	-0.014	0	-0.013	-0.012	-0.014
-5300	0		-19754	0	0	0		-18540	0.006	0.005	0.006	0	0.006	0.005	0.006		-18540	-0.013	-0.011	-0.013	0	-0.013	-0.011	-0.013
-5200	0		-19753	0	0	0		-18530	0.008	0.007	0.008	0	0.008	0.007	0.008		-18530	-0.013	-0.012	-0.014	0	-0.013	-0.012	-0.014
-5100	0		-19752	0	0	0		-18520	0.008	0.008	0.009	0	0.008	0.008	0.009		-18520	-0.013	-0.012	-0.014	0	-0.013	-0.012	-0.014
-5000	0		-19751	0	0	0		-18510	0.008	0.008	0.009	0	0.008	0.008	0.009		-18510	-0.012	-0.011	-0.013	0	-0.012	-0.011	-0.013
-4900	0		-19750	0	0	0		-18500	0.008	0.008	0.008	0	0.008	0.008	0.008		-18500	-0.012	-0.011	-0.013	0	-0.012	-0.011	-0.013
-4800	0		-19749	0	0	0		-18490	0.009	0.009	0.01	0	0.009	0.009	0.01		-18490	-0.012	-0.011	-0.013	0	-0.012	-0.011	-0.013
-4700	0		-19748	0	0	0		-18480	0.009	0.008	0.009	0	0.009	0.008	0.009		-18480	-0.012	-0.011	-0.013	0	-0.012	-0.011	-0.013
-4600	0		-19747	0	0	0		-18470	0.009	0.008	0.009	0	0.009	0.008	0.009		-18470	-0.012	-0.011	-0.013	0	-0.012	-0.011	-0.013
-4500	0		-19746	0	0	0		-18460	0.009	0.009	0.01	0	0.009	0.009	0.01		-18460	-0.012	-0.011	-0.013	0	-0.012	-0.011	-0.013
-4400	0		-19745	0	0	0		-18450	0.009	0.009	0.009	0	0.009	0.009	0.009		-18450	-0.012	-0.011	-0.013	0	-0.012	-0.011	-0.013
-4300	0		-19744	0	0	0		-18440	0.008	0.008	0.009	0	0.008	0.008	0.009		-18440	-0.013	-0.011	-0.013	0	-0.013	-0.011	-0.013
-4200	0		-19743	0	0	0		-18430	0.008	0.008	0.008	0	0.008	0.008	0.008		-18430	-0.012	-0.011	-0.013	0	-0.012	-0.011	-0.013
-4100	0		-19742	0	0	0		-18420	0.008	0.007	0.008	0	0.008	0.007	0.008		-18420	-0.013	-0.012	-0.013	0	-0.013	-0.012	-0.013
-4000	0		-19741	0	0	0		-18410	0.008	0.008	0.009	0	0.008	0.008	0.009		-18410	-0.012	-0.011	-0.013	0	-0.012	-0.011	-0.013
-3900	0		-19740	0	0	0		-18400	0.007	0.007	0.007	0	0.007	0.007	0.007		-18400	-0.008	-0.009	-0.008	0	-0.008	-0.009	-0.008
-3800	0		-19739	0	0	0		-18390	0.005	0.006	0.004	0	0.005	0.006	0.004		-18390	0.014	0.004	0.022	0	0.014	0.004	0.022
-3700	0		-19738	0	0	0		-18380	0.003	0.005	0.001	0	0.003	0.005	0.001		-18380	0.025	0.01	0.037	0	0.025	0.01	0.037
-3600	0		-19737	0	0	0		-18370	0	0.003	-0.003	0	0	0.003	-0.003		-18370	0.033	0.016	0.047	0	0.033	0.016	0.047
-3500	0		-19736	0	0	0		-18360	-0.002	0.002	-0.006	0	-0.002	0.002	-0.006		-18360	0.038	0.019	0.055	0	0.038	0.019	0.055
-3400	0		-19735	0	0	0		-18350	-0.004	0.001	-0.008	0	-0.004	0.001	-0.008		-18350	0.042	0.021	0.06	0	0.042	0.021	0.06
-3300	0		-19734	0	0	0		-18340	-0.005	0.001	-0.01	0	-0.005	0.001	-0.01		-18340	0.046	0.024	0.065	0	0.046	0.024	0.065
-3200	0		-19733	0	0	0		-18330	-0.007	-0.001	-0.013	0	-0.007	-0.001	-0.013		-18330	0.05	0.026	0.069	0	0.05	0.026	0.069
-3100	0		-19732	0	0	0		-18320	-0.009	-0.002	-0.015	0	-0.009	-0.002	-0.015		-18320	0.052	0.028	0.073	0	0.052	0.028	0.073
-3000	0		-19731	0	0	0		-18310	-0.008	0	-0.015	0	-0.008	0	-0.015		-18310	0.055	0.029	0.077	0	0.055	0.029	0.077
-2900	0		-19730	0	0	0		-18300	-0.009	0	-0.015	0	-0.009	0	-0.015		-18300	0.056	0.03	0.078	0	0.056	0.03	0.078
-2800	0		-19729	0	0	0		-18290	-0.008	0.001	-0.014	0	-0.008	0.001	-0.014		-18290	0.048	0.025	0.068	0	0.048	0.025	0.068
-2700	0		-19728	0	0	0		-18280	-0.007	0.001	-0.014	0	-0.007	0.001	-0.014		-18280	0.046	0.024	0.065	0	0.046	0.024	0.065
-2600	0		-19727	0	0	0		-18270	-0.009	0	-0.016	0	-0.009	0	-0.016		-18270	0.046	0.023	0.064	0	0.046	0.023	0.064
-2500	0		-19726	0	0	0		-18260	-0.012	-0.003	-0.019	0	-0.012	-0.003	-0.019		-18260	0.046	0.023	0.064	0	0.046	0.023	0.064
-2400	0		-19725	0	0	0		-18250	-0.013	-0.004	-0.02	0	-0.013	-0.004	-0.02		-18250	0.046	0.023	0.065	0	0.046	0.023	0.065
-2300	0		-19724	0	0	0		-18240	-0.014	-0.005	-0.022	0	-0.014	-0.005	-0.022		-18240	0.046	0.023	0.065	0	0.046	0.023	0.065
-2200	0		-19723	0	0	0		-18230	-0.015	-0.005	-0.022	0	-0.015	-0.005	-0.022		-18230	0.047	0.024	0.066	0	0.047	0.024	0.066
-2100	0		-19722	0	0	0		-18220	-0.017	-0.007	-0.024	0	-0.017	-0.007	-0.024		-18220	0.047	0.024	0.066	0	0.047	0.024	0.066
-2000	0		-19721	0	0	0		-18210	-0.018	-0.007	-0.025	0	-0.018	-0.007	-0.025		-18210	0.048	0.024	0.067	0	0.048	0.024	0.067
-1900	0		-19720	0	0	0		-18200	-0.018	-0.007	-0.026	0	-0.018	-0.007	-0.026		-18200	0.048	0.024	0.068	0	0.048	0.024	0.068
-1800	0		-19719	0	0	0		-18190	-0.016	-0.006	-0.024	0	-0.016	-0.006	-0.024		-18190	0.044	0.021	0.062	0	0.044	0.021	0.062
-1700	0		-19718	0	0	0		-18180	-0.014	-0.003	-0.022	0	-0.014	-0.003	-0.022		-18180	0.043	0.021	0.061	0	0.043	0.021	0.061
-1600	0		-19717	0	0	0		-18170	-0.013	-0.002	-0.021	0	-0.013	-0.002	-0.021		-18170	0.043	0.021	0.061	0	0.043	0.021	0.061
-1500	0		-19716	0	0	0		-18160	-0.012	-0.001	-0.02	0	-0.012	-0.001	-0.02		-18160	0.043	0.021	0.061	0	0.043	0.021	0.061
-1400	0		-19715	0	0	0		-18150	-0.012	-0.001	-0.02	0	-0.012	-0.001	-0.02		-18150	0.043	0.021	0.062	0	0.043	0.021	0.062
-1300	0		-19714	0	0	0		-18140	-0.014	-0.002	-0.021	0	-0.014	-0.002	-0.021		-18140	0.044	0.022	0.062	0	0.044	0.022	0.062
-1200	0		-19713	0	0	0		-18130	-0.016	-0.005	-0.024	0	-0.016	-0.005	-0.024		-18130	0.044	0.022	0.062	0	0.044	0.022	0.062
-1100	0		-19712	0	0	0		-18120	-0.017	-0.005	-0.025	0	-0.017	-0.005	-0.025		-18120	0.044	0.022	0.062	0	0.044	0.022	0.062
-1000	0		-19711	0	0	0		-18110	-0.017	-0.006	-0.025	0	-0.017	-0.006	-0.025		-18110	0.044	0.022	0.062	0	0.044	0.022	0.062
-900	0		-19710	0	0	0		-18100	-0.017	-0.005	-0.025	0	-0.017	-0.005	-0.025		-18100	0.044	0.022	0.062	0	0.044	0.022	0.062
-800	0		-19709	0	0	0		-18090	-0.013	-0.001	-0.021	0	-0.013	-0.001	-0.021		-18090	0.042	0.02	0.059	0	0.042	0.02	0.059
-700	0		-19708	0	0	0		-18080	-0.011	0.001	-0.019	0	-0.011	0.001	-0.019		-18080	0.041	0.02	0.059	0	0.041	0.02	0.059
-600	0		-19707	0	0	0		-18070	-0.011	0.001	-0.019	0	-0.011	0.001	-0.019		-18070	0.041	0.02	0.059	0	0.041	0.02	0.059
-500	0		-19706	0	0	0		-18060	-0.011	0	-0.019	0	-0.011	0	-0.019		-18060	0.042	0.021	0.059	0	0.042	0.021	0.059
-400	0		-19705	0	0	0		-18050	-0.011	0	-0.019	0	-0.011	0	-0.019		-18050	0.041	0.02	0.059	0	0.041	0.02	0.059
-300	0		-19704	0	0	0		-18040	-0.014	-0.002	-0.022	0	-0.014	-0.002	-0.022		-18040	0.042	0.021	0.059	0	0.042	0.021	0.059
-200	0		-19703	0	0	0		-18030	-0.015	-0.003	-0.023	0	-0.015	-0.003	-0.023		-18030	0.041	0.02	0.059	0	0.041	0.02	0.059
-100	0		-19702	0	0	0		-18020	-0.014	-0.002	-0.022	0	-0.014	-0.002	-0.022		-18020	0.042	0.02	0.059	0	0.042	0.02	0.059
0	0		-19701	0	0	0		-18010	-0.014	-0.002	-0.022	0	-0.014	-0.002	-0.022		-18010	0.042	0.021	0.06	0	0.042	0.021	0.06
			-19700	0	0	0		-18000	-0.015	-0.003	-0.023	0	-0.015	-0.003	-0.023		-18000	0.042	0.02	0.059	0	0.042	0.02	0.059
			-19699	0	0	0		-17990	-0.016	-0.004	-0.024	0	-0.016	-0.004	-0.024		-17990	0.041	0.02	0.058	0	0.041	0.02	0.058
			-19698	0	0	0		-17980	-0.017	-0.005	-0.025	0	-0.017	-0.005	-0.025		-17980	0.04	0.019	0.057	0	0.04	0.019	0.057
			-19697	0	0	0		-17970	-0.016	-0.004	-0.025	0	-0.016	-0.004	-0.025		-17970	0.039	0.019	0.056	0	0.039	0.019	0.056
			-19696	0	0	0		-17960	-0.017	-0.004	-0.025	0	-0.017	-0.004	-0.025		-17960	0.038	0.018	0.055	0	0.038	0.018	0.055
			-19695	0	0	0		-17950	-0.013	0	-0.021	0	-0.013	0	-0.021		-17950	0.039	0.019	0.055	0	0.039	0.019	0.055
			-19694	0	0	0		-17940	-0.011	0.001	-0.02	0	-0.011	0.001	-0.02		-17940	0.039	0.019	0.056	0	0.039	0.019	0.056
			-19693	0	0	0		-17930	-0.011	0.002	-0.019	0	-0.011	0.002	-0.019		-17930	0.039	0.019	0.056	0	0.039	0.019	0.056
			-19692	0	0	0		-17920	-0.01	0.002	-0.019	0	-0.01	0.002	-0.019		-17920	0.04	0.02	0.056	0	0.04	0.02	0.056
			-19691	0	0	0		-17910	-0.012	0.001	-0.02	0	-0.012	0.001	-0.02		-17910	0.04	0.02	0.057	0	0.04	0.02	0.057
			-19690	0	0	0		-17900	-0.013	-0.001	-0.021	0	-0.013	-0.001	-0.021		-17900	0.034	0.016	0.049	0	0.034	0.016	0.049
			-19689	0	0	0		-17890	-0.007	0.003	-0.014	0	-0.007	0.003	-0.014		-17890	-0.003	-0.007	0	0	-0.003	-0.007	0
			-19688	0	0	0		-17880	-0.004	0.004	-0.008	0	-0.004	0.004	-0.008		-17880	-0.02	-0.017	-0.024	0	-0.02	-0.017	-0.024
			-19687	0	0	0		-17870	0	0.007	-0.004	0	0	0.007	-0.004		-17870	-0.031	-0.024	-0.038	0	-0.031	-0.024	-0.038
			-19686	0	0	0		-17860	0.004	0.009	0.002	0	0.004	0.009	0.002		-17860	-0.038	-0.028	-0.048	0	-0.038	-0.028	-0.048
			-19685	0	0	0		-17850	0.007	0.011	0.006	0	0.007	0.011	0.006		-17850	-0.044	-0.032	-0.056	0	-0.044	-0.032	-0.056
			-19684	0	0	0		-17840	0.01	0.013	0.01	0	0.01	0.013	0.01		-17840	-0.05	-0.035	-0.063	0	-0.05	-0.035	-0.063
			-19683	0	0	0		-17830	0.014	0.015	0.014	0	0.014	0.015	0.014		-17830	-0.055	-0.038	-0.069	0	-0.055	-0.038	-0.069
			-19682	0	0	0		-17820	0.016	0.017	0.018	0	0.016	0.017	0.018		-17820	-0.058	-0.04	-0.074	0	-0.058	-0.04	-0.074
			-19681	0	0	0		-17810	0.019	0.018	0.021	0	0.019	0.018	0.021		-17810	-0.062	-0.042	-0.079	0	-0.062	-0.042	-0.079
			-19680	0	0	0		-17800	0.021	0.02	0.024	0	0.021	0.02	0.024		-17800	-0.064	-0.044	-0.082	0	-0.064	-0.044	-0.082
			-19679	0	0	0		-17790	0.021	0.019	0.024	0	0.021	0.019	0.024		-17790	-0.054	-0.038	-0.069	0	-0.054	-0.038	-0.069
			-19678	0	0	0		-17780	0.022	0.02	0.025	0	0.022	0.02	0.025		-17780	-0.051	-0.036	-0.065	0	-0.051	-0.036	-0.065
			-19677	0	0	0		-17770	0.026	0.024	0.029	0	0.026	0.024	0.029		-17770	-0.05	-0.035	-0.063	0	-0.05	-0.035	-0.063
			-19676	0	0	0		-17760	0.027	0.025	0.031	0	0.027	0.025	0.031		-17760	-0.05	-0.035	-0.063	0	-0.05	-0.035	-0.063
			-19675	0	0	0		-17750	0.028	0.026	0.032	0	0.028	0.026	0.032		-17750	-0.049	-0.034	-0.063	0	-0.049	-0.034	-0.063
			-19674	0	0	0		-17740	0.028	0.025	0.032	0	0.028	0.025	0.032		-17740	-0.05	-0.035	-0.063	0	-0.05	-0.035	-0.063
			-19673	0	0	0		-17730	0.028	0.025	0.032	0	0.028	0.025	0.032		-17730	-0.051	-0.036	-0.065	0	-0.051	-0.036	-0.065
			-19672	0	0	0		-17720	0.027	0.024	0.032	0	0.027	0.024	0.032		-17720	-0.052	-0.036	-0.066	0	-0.052	-0.036	-0.066
			-19671	0	0	0		-17710	0.028	0.025	0.033	0	0.028	0.025	0.033		-17710	-0.053	-0.037	-0.068	0	-0.053	-0.037	-0.068
			-19670	0	0	0		-17700	0.028	0.024	0.033	0	0.028	0.024	0.033		-17700	-0.053	-0.037	-0.068	0	-0.053	-0.037	-0.068
			-19669	0	0	0		-17690	0.028	0.025	0.033	0	0.028	0.025	0.033		-17690	-0.05	-0.035	-0.063	0	-0.05	-0.035	-0.063
			-19668	0	0	0		-17680	0.029	0.025	0.034	0	0.029	0.025	0.034		-17680	-0.049	-0.034	-0.061	0	-0.049	-0.034	-0.061
			-19667	0	0	0		-17670	0.029	0.025	0.034	0	0.029	0.025	0.034		-17670	-0.048	-0.034	-0.061	0	-0.048	-0.034	-0.061
			-19666	0	0	0		-17660	0.03	0.026	0.035	0	0.03	0.026	0.035		-17660	-0.048	-0.034	-0.06	0	-0.048	-0.034	-0.06
			-19665	0	0	0		-17650	0.03	0.026	0.035	0	0.03	0.026	0.035		-17650	-0.048	-0.034	-0.06	0	-0.048	-0.034	-0.06
			-19664	0	0	0		-17640	0.033	0.029	0.039	0	0.033	0.029	0.039		-17640	-0.048	-0.034	-0.061	0	-0.048	-0.034	-0.061
			-19663	0	0	0		-17630	0.035	0.03	0.04	0	0.035	0.03	0.04		-17630	-0.048	-0.034	-0.061	0	-0.048	-0.034	-0.061
			-19662	0	0	0		-17620	0.035	0.031	0.041	0	0.035	0.031	0.041		-17620	-0.047	-0.033	-0.06	0	-0.047	-0.033	-0.06
			-19661	0	0	0		-17610	0.035	0.031	0.041	0	0.035	0.031	0.041		-17610	-0.047	-0.033	-0.06	0	-0.047	-0.033	-0.06
			-19660	0	0	0		-17600	0.033	0.029	0.04	0	0.033	0.029	0.04		-17600	-0.048	-0.034	-0.061	0	-0.048	-0.034	-0.061
			-19659	0	0	0		-17590	0.034	0.029	0.04	0	0.034	0.029	0.04		-17590	-0.046	-0.033	-0.058	0	-0.046	-0.033	-0.058
			-19658	0	0	0		-17580	0.033	0.029	0.04	0	0.033	0.029	0.04		-17580	-0.045	-0.032	-0.057	0	-0.045	-0.032	-0.057
			-19657	0	0	0		-17570	0.033	0.029	0.04	0	0.033	0.029	0.04		-17570	-0.045	-0.032	-0.057	0	-0.045	-0.032	-0.057
			-19656	0	0	0		-17560	0.029	0.025	0.036	0	0.029	0.025	0.036		-17560	-0.045	-0.032	-0.057	0	-0.045	-0.032	-0.057
			-19655	0	0	0		-17550	0.029	0.025	0.036	0	0.029	0.025	0.036		-17550	-0.046	-0.033	-0.058	0	-0.046	-0.033	-0.058
			-19654	0	0	0		-17540	0.029	0.025	0.036	0	0.029	0.025	0.036		-17540	-0.045	-0.032	-0.057	0	-0.045	-0.032	-0.057
			-19653	0	0	0		-17530	0.029	0.025	0.036	0	0.029	0.025	0.036		-17530	-0.046	-0.033	-0.058	0	-0.046	-0.033	-0.058
			-19652	0	0	0		-17520	0.029	0.025	0.036	0	0.029	0.025	0.036		-17520	-0.046	-0.033	-0.058	0	-0.046	-0.033	-0.058
			-19651	0	0	0		-17510	0.03	0.025	0.037	0	0.03	0.025	0.037		-17510	-0.046	-0.033	-0.058	0	-0.046	-0.033	-0.058
			-19650	0	0	0		-17500	0.03	0.025	0.037	0	0.03	0.025	0.037		-17500	-0.046	-0.032	-0.058	0	-0.046	-0.032	-0.058
			-19649	0	0	0		-17490	0.029	0.024	0.036	0	0.029	0.024	0.036		-17490	-0.044	-0.032	-0.056	0	-0.044	-0.032	-0.056
			-19648	0	0	0		-17480	0.03	0.026	0.037	0	0.03	0.026	0.037		-17480	-0.044	-0.032	-0.056	0	-0.044	-0.032	-0.056
			-19647	0	0	0		-17470	0.03	0.026	0.037	0	0.03	0.026	0.037		-17470	-0.043	-0.031	-0.055	0	-0.043	-0.031	-0.055
			-19646	0	0	0		-17460	0.031	0.026	0.038	0	0.031	0.026	0.038		-17460	-0.043	-0.03	-0.054	0	-0.043	-0.03	-0.054
			-19645	0	0	0		-17450	0.031	0.027	0.038	0	0.031	0.027	0.038		-17450	-0.043	-0.031	-0.055	0	-0.043	-0.031	-0.055
			-19644	0	0	0		-17440	0.032	0.028	0.04	0	0.032	0.028	0.04		-17440	-0.043	-0.031	-0.054	0	-0.043	-0.031	-0.054
			-19643	0	0	0		-17430	0.035	0.031	0.042	0	0.035	0.031	0.042		-17430	-0.043	-0.031	-0.054	0	-0.043	-0.031	-0.054
			-19642	0	0	0		-17420	0.035	0.031	0.043	0	0.035	0.031	0.043		-17420	-0.042	-0.03	-0.054	0	-0.042	-0.03	-0.054
			-19641	0	0	0		-17410	0.036	0.031	0.043	0	0.036	0.031	0.043		-17410	-0.042	-0.03	-0.053	0	-0.042	-0.03	-0.053
			-19640	0	0	0		-17400	0.035	0.031	0.042	0	0.035	0.031	0.042		-17400	-0.039	-0.028	-0.05	0	-0.039	-0.028	-0.05
			-19639	0	0	0		-17390	0.031	0.028	0.037	0	0.031	0.028	0.037		-17390	-0.02	-0.017	-0.024	0	-0.02	-0.017	-0.024
			-19638	0	0	0		-17380	0.03	0.027	0.035	0	0.03	0.027	0.035		-17380	-0.011	-0.011	-0.012	0	-0.011	-0.011	-0.012
			-19637	0	0	0		-17370	0.026	0.025	0.031	0	0.026	0.025	0.031		-17370	-0.006	-0.008	-0.004	0	-0.006	-0.008	-0.004
			-19636	0	0	0		-17360	0.025	0.024	0.029	0	0.025	0.024	0.029		-17360	-0.001	-0.005	0.001	0	-0.001	-0.005	0.001
			-19635	0	0	0		-17350	0.02	0.021	0.024	0	0.02	0.021	0.024		-17350	0.002	-0.003	0.005	0	0.002	-0.003	0.005
			-19634	0	0	0		-17340	0.019	0.02	0.021	0	0.019	0.02	0.021		-17340	0.004	-0.002	0.009	0	0.004	-0.002	0.009
			-19633	0	0	0		-17330	0.016	0.018	0.019	0	0.016	0.018	0.019		-17330	0.006	-0.001	0.012	0	0.006	-0.001	0.012
			-19632	0	0	0		-17320	0.015	0.018	0.017	0	0.015	0.018	0.017		-17320	0.009	0.001	0.015	0	0.009	0.001	0.015
			-19631	0	0	0		-17310	0.016	0.019	0.017	0	0.016	0.019	0.017		-17310	0.011	0.002	0.018	0	0.011	0.002	0.018
			-19630	0	0	0		-17300	0.016	0.019	0.017	0	0.016	0.019	0.017		-17300	0.013	0.004	0.02	0	0.013	0.004	0.02
			-19629	0	0	0		-17290	0.016	0.019	0.017	0	0.016	0.019	0.017		-17290	0.008	0	0.013	0	0.008	0	0.013
			-19628	0	0	0		-17280	0.016	0.019	0.017	0	0.016	0.019	0.017		-17280	0.007	0	0.012	0	0.007	0	0.012
			-19627	0	0	0		-17270	0.013	0.016	0.013	0	0.013	0.016	0.013		-17270	0.005	-0.001	0.01	0	0.005	-0.001	0.01
			-19626	0	0	0		-17260	0.012	0.016	0.012	0	0.012	0.016	0.012		-17260	0.006	-0.001	0.011	0	0.006	-0.001	0.011
			-19625	0	0	0		-17250	0.011	0.015	0.012	0	0.011	0.015	0.012		-17250	0.006	-0.001	0.011	0	0.006	-0.001	0.011
			-19624	0	0	0		-17240	0.01	0.014	0.01	0	0.01	0.014	0.01		-17240	0.006	-0.001	0.011	0	0.006	-0.001	0.011
			-19623	0	0	0		-17230	0.01	0.015	0.011	0	0.01	0.015	0.011		-17230	0.007	0	0.012	0	0.007	0	0.012
			-19622	0	0	0		-17220	0.01	0.014	0.01	0	0.01	0.014	0.01		-17220	0.007	0	0.013	0	0.007	0	0.013
			-19621	0	0	0		-17210	0.01	0.014	0.009	0	0.01	0.014	0.009		-17210	0.007	0	0.013	0	0.007	0	0.013
			-19620	0	0	0		-17200	0.009	0.014	0.009	0	0.009	0.014	0.009		-17200	0.007	0	0.013	0	0.007	0	0.013
			-19619	0	0	0		-17190	0.009	0.014	0.009	0	0.009	0.014	0.009		-17190	0.006	-0.001	0.011	0	0.006	-0.001	0.011
			-19618	0	0	0		-17180	0.009	0.014	0.009	0	0.009	0.014	0.009		-17180	0.006	-0.001	0.01	0	0.006	-0.001	0.01
			-19617	0	0	0		-17170	0.008	0.013	0.008	0	0.008	0.013	0.008		-17170	0.005	-0.001	0.01	0	0.005	-0.001	0.01
			-19616	0	0	0		-17160	0.009	0.014	0.008	0	0.009	0.014	0.008		-17160	0.005	-0.001	0.01	0	0.005	-0.001	0.01
			-19615	0	0	0		-17150	0.009	0.015	0.009	0	0.009	0.015	0.009		-17150	0.006	-0.001	0.01	0	0.006	-0.001	0.01
			-19614	0	0	0		-17140	0.012	0.018	0.012	0	0.012	0.018	0.012		-17140	0.006	0	0.011	0	0.006	0	0.011
			-19613	0	0	0		-17130	0.013	0.018	0.012	0	0.013	0.018	0.012		-17130	0.007	0	0.011	0	0.007	0	0.011
			-19612	0	0	0		-17120	0.013	0.018	0.012	0	0.013	0.018	0.012		-17120	0.007	0.001	0.012	0	0.007	0.001	0.012
			-19611	0	0	0		-17110	0.011	0.016	0.01	0	0.011	0.016	0.01		-17110	0.007	0	0.012	0	0.007	0	0.012
			-19610	0	0	0		-17100	0.009	0.014	0.008	0	0.009	0.014	0.008		-17100	0.006	0	0.011	0	0.006	0	0.011
			-19609	0	0	0		-17090	0.009	0.014	0.008	0	0.009	0.014	0.008		-17090	0.005	-0.001	0.01	0	0.005	-0.001	0.01
			-19608	0	0	0		-17080	0.008	0.013	0.007	0	0.008	0.013	0.007		-17080	0.005	-0.001	0.01	0	0.005	-0.001	0.01
			-19607	0	0	0		-17070	0.008	0.014	0.007	0	0.008	0.014	0.007		-17070	0.005	-0.001	0.01	0	0.005	-0.001	0.01
			-19606	0	0	0		-17060	0.008	0.014	0.007	0	0.008	0.014	0.007		-17060	0.005	-0.001	0.01	0	0.005	-0.001	0.01
			-19605	0	0	0		-17050	0.008	0.013	0.007	0	0.008	0.013	0.007		-17050	0.005	-0.001	0.009	0	0.005	-0.001	0.009
			-19604	0	0	0		-17040	0.008	0.013	0.007	0	0.008	0.013	0.007		-17040	0.005	-0.001	0.01	0	0.005	-0.001	0.01
			-19603	0	0	0		-17030	0.008	0.014	0.007	0	0.008	0.014	0.007		-17030	0.006	0	0.01	0	0.006	0	0.01
			-19602	0	0	0		-17020	0.008	0.014	0.007	0	0.008	0.014	0.007		-17020	0.005	-0.001	0.01	0	0.005	-0.001	0.01
			-19601	0	0	0		-17010	0.007	0.013	0.006	0	0.007	0.013	0.006		-17010	0.006	0	0.011	0	0.006	0	0.011
			-19600	0	0	0		-17000	0.008	0.014	0.007	0	0.008	0.014	0.007		-17000	0.006	-0.001	0.011	0	0.006	-0.001	0.011
			-19599	0	0	0		-16990	0.01	0.016	0.009	0	0.01	0.016	0.009		-16990	0.006	0	0.01	0	0.006	0	0.01
			-19598	0	0	0		-16980	0.01	0.016	0.009	0	0.01	0.016	0.009		-16980	0.006	0	0.011	0	0.006	0	0.011
			-19597	0	0	0		-16970	0.011	0.017	0.01	0	0.011	0.017	0.01		-16970	0.005	-0.001	0.01	0	0.005	-0.001	0.01
			-19596	0	0	0		-16960	0.011	0.017	0.01	0	0.011	0.017	0.01		-16960	0.006	0	0.01	0	0.006	0	0.01
			-19595	0	0	0		-16950	0.011	0.017	0.01	0	0.011	0.017	0.01		-16950	0.005	-0.001	0.01	0	0.005	-0.001	0.01
			-19594	0	0	0		-16940	0.011	0.017	0.01	0	0.011	0.017	0.01		-16940	0.005	-0.001	0.01	0	0.005	-0.001	0.01
			-19593	0	0	0		-16930	0.012	0.018	0.01	0	0.012	0.018	0.01		-16930	0.006	0	0.01	0	0.006	0	0.01
			-19592	0	0	0		-16920	0.012	0.018	0.01	0	0.012	0.018	0.01		-16920	0.005	-0.001	0.01	0	0.005	-0.001	0.01
			-19591	0	0	0		-16910	0.012	0.018	0.011	0	0.012	0.018	0.011		-16910	0.006	0	0.01	0	0.006	0	0.01
			-19590	0	0	0		-16900	0.015	0.02	0.014	0	0.015	0.02	0.014		-16900	-0.007	-0.008	-0.006	0	-0.007	-0.008	-0.006
			-19589	0	0	0		-16890	0.029	0.029	0.033	0	0.029	0.029	0.033		-16890	-0.085	-0.056	-0.11	0	-0.085	-0.056	-0.11
			-19588	0	0	0		-16880	0.041	0.037	0.049	0	0.041	0.037	0.049		-16880	-0.122	-0.078	-0.16	0	-0.122	-0.078	-0.16
			-19587	0	0	0		-16870	0.056	0.047	0.067	0	0.056	0.047	0.067		-16870	-0.145	-0.092	-0.191	0	-0.145	-0.092	-0.191
			-19586	0	0	0		-16860	0.066	0.054	0.081	0	0.066	0.054	0.081		-16860	-0.161	-0.102	-0.213	0	-0.161	-0.102	-0.213
			-19585	0	0	0		-16850	0.075	0.059	0.092	0	0.075	0.059	0.092		-16850	-0.175	-0.111	-0.232	0	-0.175	-0.111	-0.232
			-19584	0	0	0		-16840	0.08	0.061	0.1	0	0.08	0.061	0.1		-16840	-0.187	-0.118	-0.247	0	-0.187	-0.118	-0.247
			-19583	0	0	0		-16830	0.085	0.063	0.108	0	0.085	0.063	0.108		-16830	-0.198	-0.125	-0.262	0	-0.198	-0.125	-0.262
			-19582	0	0	0		-16820	0.091	0.066	0.116	0	0.091	0.066	0.116		-16820	-0.208	-0.131	-0.274	0	-0.208	-0.131	-0.274
			-19581	0	0	0		-16810	0.097	0.07	0.125	0	0.097	0.07	0.125		-16810	-0.216	-0.136	-0.285	0	-0.216	-0.136	-0.285
			-19580	0	0	0		-16800	0.1	0.071	0.129	0	0.1	0.071	0.129		-16800	-0.22	-0.139	-0.291	0	-0.22	-0.139	-0.291
			-19579	0	0	0		-16790	0.099	0.07	0.129	0	0.099	0.07	0.129		-16790	-0.198	-0.125	-0.261	0	-0.198	-0.125	-0.261
			-19578	0	0	0		-16780	0.101	0.071	0.131	0	0.101	0.071	0.131		-16780	-0.191	-0.121	-0.252	0	-0.191	-0.121	-0.252
			-19577	0	0	0		-16770	0.104	0.073	0.134	0	0.104	0.073	0.134		-16770	-0.189	-0.12	-0.249	0	-0.189	-0.12	-0.249
			-19576	0	0	0		-16760	0.108	0.077	0.139	0	0.108	0.077	0.139		-16760	-0.188	-0.119	-0.248	0	-0.188	-0.119	-0.248
			-19575	0	0	0		-16750	0.111	0.079	0.143	0	0.111	0.079	0.143		-16750	-0.189	-0.119	-0.249	0	-0.189	-0.119	-0.249
			-19574	0	0	0		-16740	0.112	0.079	0.144	0	0.112	0.079	0.144		-16740	-0.189	-0.119	-0.25	0	-0.189	-0.119	-0.25
			-19573	0	0	0		-16730	0.115	0.081	0.148	0	0.115	0.081	0.148		-16730	-0.191	-0.121	-0.253	0	-0.191	-0.121	-0.253
			-19572	0	0	0		-16720	0.117	0.083	0.151	0	0.117	0.083	0.151		-16720	-0.193	-0.122	-0.255	0	-0.193	-0.122	-0.255
			-19571	0	0	0		-16710	0.119	0.084	0.154	0	0.119	0.084	0.154		-16710	-0.195	-0.123	-0.257	0	-0.195	-0.123	-0.257
			-19570	0	0	0		-16700	0.121	0.085	0.156	0	0.121	0.085	0.156		-16700	-0.196	-0.124	-0.258	0	-0.196	-0.124	-0.258
			-19569	0	0	0		-16690	0.125	0.089	0.16	0	0.125	0.089	0.16		-16690	-0.186	-0.117	-0.245	0	-0.186	-0.117	-0.245
			-19568	0	0	0		-16680	0.126	0.09	0.161	0	0.126	0.09	0.161		-16680	-0.182	-0.115	-0.241	0	-0.182	-0.115	-0.241
			-19567	0	0	0		-16670	0.126	0.09	0.162	0	0.126	0.09	0.162		-16670	-0.181	-0.114	-0.238	0	-0.181	-0.114	-0.238
			-19566	0	0	0		-16660	0.124	0.088	0.16	0	0.124	0.088	0.16		-16660	-0.18	-0.114	-0.238	0	-0.18	-0.114	-0.238
			-19565	0	0	0		-16650	0.121	0.085	0.157	0	0.121	0.085	0.157		-16650	-0.181	-0.115	-0.239	0	-0.181	-0.115	-0.239
			-19564	0	0	0		-16640	0.122	0.085	0.158	0	0.122	0.085	0.158		-16640	-0.183	-0.116	-0.24	0	-0.183	-0.116	-0.24
			-19563	0	0	0		-16630	0.123	0.085	0.159	0	0.123	0.085	0.159		-16630	-0.182	-0.115	-0.241	0	-0.182	-0.115	-0.241
			-19562	0	0	0		-16620	0.125	0.087	0.162	0	0.125	0.087	0.162		-16620	-0.184	-0.116	-0.242	0	-0.184	-0.116	-0.242
			-19561	0	0	0		-16610	0.126	0.087	0.163	0	0.126	0.087	0.163		-16610	-0.184	-0.116	-0.243	0	-0.184	-0.116	-0.243
			-19560	0	0	0		-16600	0.128	0.089	0.165	0	0.128	0.089	0.165		-16600	-0.184	-0.116	-0.243	0	-0.184	-0.116	-0.243
			-19559	0	0	0		-16590	0.127	0.088	0.164	0	0.127	0.088	0.164		-16590	-0.179	-0.113	-0.236	0	-0.179	-0.113	-0.236
			-19558	0	0	0		-16580	0.124	0.085	0.161	0	0.124	0.085	0.161		-16580	-0.177	-0.112	-0.233	0	-0.177	-0.112	-0.233
			-19557	0	0	0		-16570	0.124	0.085	0.161	0	0.124	0.085	0.161		-16570	-0.176	-0.111	-0.232	0	-0.176	-0.111	-0.232
			-19556	0	0	0		-16560	0.124	0.085	0.162	0	0.124	0.085	0.162		-16560	-0.176	-0.111	-0.232	0	-0.176	-0.111	-0.232
			-19555	0	0	0		-16550	0.128	0.089	0.166	0	0.128	0.089	0.166		-16550	-0.176	-0.112	-0.232	0	-0.176	-0.112	-0.232
			-19554	0	0	0		-16540	0.129	0.09	0.167	0	0.129	0.09	0.167		-16540	-0.176	-0.111	-0.232	0	-0.176	-0.111	-0.232
			-19553	0	0	0		-16530	0.13	0.09	0.168	0	0.13	0.09	0.168		-16530	-0.176	-0.111	-0.232	0	-0.176	-0.111	-0.232
			-19552	0	0	0		-16520	0.131	0.091	0.169	0	0.131	0.091	0.169		-16520	-0.177	-0.112	-0.233	0	-0.177	-0.112	-0.233
			-19551	0	0	0		-16510	0.134	0.094	0.172	0.599	0.733	0.692	0.771		-16510	-0.177	-0.111	-0.233	-2.873	-3.047	-2.983	-3.103
			-19550	0	0	0		-16500	0.134	0.094	0.173	1.059	1.193	1.153	1.232		-16500	-0.176	-0.111	-0.232	-4.248	-4.421	-4.357	-4.477
			-19549	0	0	0		-16490	0.134	0.094	0.173	1.471	1.605	1.565	1.644		-16490	-0.173	-0.109	-0.228	-5.082	-5.252	-5.189	-5.306
			-19548	0	0	0		-16480	0.134	0.093	0.172	1.849	1.983	1.942	2.022		-16480	-0.171	-0.108	-0.226	-5.681	-5.849	-5.787	-5.902
			-19547	0	0	0		-16470	0.133	0.093	0.172	2.199	2.332	2.292	2.371		-16470	-0.171	-0.108	-0.226	-6.163	-6.329	-6.268	-6.383
			-19546	0	0	0		-16460	0.133	0.093	0.172	2.525	2.659	2.618	2.698		-16460	-0.171	-0.108	-0.225	-6.571	-6.738	-6.677	-6.791
			-19545	0	0	0		-16450	0.133	0.093	0.172	2.831	2.965	2.924	3.004		-16450	-0.171	-0.108	-0.225	-6.933	-7.1	-7.038	-7.153
			-19544	0	0	0		-16440	0.131	0.09	0.17	3.12	3.252	3.21	3.291		-16440	-0.171	-0.108	-0.226	-7.259	-7.426	-7.365	-7.479
			-19543	0	0	0		-16430	0.13	0.089	0.169	3.393	3.524	3.483	3.564		-16430	-0.172	-0.109	-0.226	-7.558	-7.725	-7.664	-7.778
			-19542	0	0	0		-16420	0.13	0.089	0.169	3.654	3.785	3.744	3.825		-16420	-0.172	-0.109	-0.226	-7.835	-8.002	-7.941	-8.055
			-19541	0	0	0		-16410	0.133	0.091	0.172	3.903	4.037	3.995	4.077		-16410	-0.172	-0.109	-0.227	-8.094	-8.261	-8.2	-8.314
			-19540	0	0	0		-16400	0.135	0.094	0.175	4.143	4.279	4.237	4.319		-16400	-0.172	-0.108	-0.226	-8.338	-8.504	-8.443	-8.557
			-19539	0	0	0		-16390	0.136	0.094	0.175	4.374	4.51	4.468	4.55		-16390	-0.169	-0.107	-0.223	-8.569	-8.733	-8.673	-8.785
			-19538	0	0	0		-16380	0.136	0.094	0.175	4.596	4.733	4.691	4.773		-16380	-0.168	-0.106	-0.221	-8.789	-8.952	-8.892	-9.003
			-19537	0	0	0		-16370	0.139	0.098	0.179	4.812	4.953	4.911	4.993		-16370	-0.167	-0.105	-0.22	-8.999	-9.161	-9.101	-9.212
			-19536	0	0	0		-16360	0.14	0.098	0.18	5.021	5.164	5.122	5.204		-16360	-0.167	-0.105	-0.22	-9.202	-9.363	-9.303	-9.414
			-19535	0	0	0		-16350	0.14	0.099	0.18	5.226	5.369	5.326	5.409		-16350	-0.166	-0.105	-0.219	-9.396	-9.557	-9.497	-9.608
			-19534	0	0	0		-16340	0.14	0.098	0.18	5.426	5.567	5.525	5.608		-16340	-0.166	-0.105	-0.219	-9.585	-9.746	-9.686	-9.797
			-19533	0	0	0		-16330	0.138	0.096	0.178	5.62	5.76	5.718	5.801		-16330	-0.166	-0.105	-0.219	-9.768	-9.929	-9.87	-9.98
			-19532	0	0	0		-16320	0.139	0.097	0.179	5.811	5.952	5.909	5.993		-16320	-0.167	-0.105	-0.22	-9.947	-10.108	-10.049	-10.159
			-19531	0	0	0		-16310	0.139	0.097	0.179	5.397	5.538	5.495	5.579		-16310	-0.167	-0.105	-0.22	-7.405	-7.569	-7.509	-7.62
			-19530	0	0	0		-16300	0.135	0.093	0.176	5.112	5.251	5.208	5.292		-16300	-0.167	-0.105	-0.22	-6.261	-6.425	-6.364	-6.477
			-19529	0	0	0		-16290	0.135	0.093	0.175	4.874	5.012	4.969	5.053		-16290	-0.166	-0.105	-0.219	-5.622	-5.785	-5.725	-5.836
			-19528	0	0	0		-16280	0.135	0.093	0.175	4.666	4.804	4.761	4.845		-16280	-0.165	-0.104	-0.217	-5.198	-5.361	-5.301	-5.412
			-19527	0	0	0		-16270	0.135	0.093	0.175	4.484	4.622	4.579	4.663		-16270	-0.164	-0.104	-0.216	-4.885	-5.047	-4.988	-5.098
			-19526	0	0	0		-16260	0.135	0.092	0.175	4.323	4.461	4.417	4.502		-16260	-0.165	-0.105	-0.217	-4.637	-4.799	-4.74	-4.85
			-19525	0	0	0		-16250	0.136	0.093	0.176	4.181	4.318	4.275	4.36		-16250	-0.164	-0.104	-0.216	-4.431	-4.593	-4.534	-4.645
			-19524	0	0	0		-16240	0.137	0.095	0.177	4.053	4.192	4.149	4.233		-16240	-0.165	-0.105	-0.217	-4.257	-4.42	-4.36	-4.471
			-19523	0	0	0		-16230	0.144	0.102	0.185	3.938	4.085	4.042	4.126		-16230	-0.164	-0.104	-0.216	-4.107	-4.268	-4.209	-4.319
			-19522	0	0	0		-16220	0.146	0.103	0.186	3.835	3.983	3.94	4.024		-16220	-0.163	-0.102	-0.215	-3.974	-4.135	-4.075	-4.186
			-19521	0	0	0		-16210	0.147	0.104	0.188	3.741	3.89	3.847	3.932		-16210	-0.162	-0.102	-0.214	-3.857	-4.017	-3.958	-4.069
			-19520	0	0	0		-16200	0.144	0.102	0.185	3.656	3.802	3.759	3.844		-16200	-0.162	-0.102	-0.214	-3.752	-3.913	-3.853	-3.964
			-19519	0	0	0		-16190	0.144	0.101	0.185	3.577	3.723	3.68	3.765		-16190	-0.162	-0.102	-0.213	-3.658	-3.818	-3.759	-3.869
			-19518	0	0	0		-16180	0.144	0.102	0.185	3.505	3.651	3.608	3.693		-16180	-0.161	-0.101	-0.212	-3.572	-3.731	-3.672	-3.782
			-19517	0	0	0		-16170	0.143	0.1	0.184	3.437	3.582	3.539	3.624		-16170	-0.161	-0.101	-0.212	-3.493	-3.653	-3.594	-3.703
			-19516	0	0	0		-16160	0.142	0.099	0.183	3.375	3.52	3.476	3.561		-16160	-0.161	-0.102	-0.212	-3.421	-3.581	-3.522	-3.632
			-19515	0	0	0		-16150	0.142	0.099	0.183	3.317	3.461	3.417	3.503		-16150	-0.161	-0.102	-0.212	-3.354	-3.514	-3.455	-3.565
			-19514	0	0	0		-16140	0.144	0.101	0.185	3.263	3.408	3.364	3.45		-16140	-0.162	-0.102	-0.213	-3.293	-3.452	-3.394	-3.503
			-19513	0	0	0		-16130	0.147	0.104	0.188	3.211	3.36	3.316	3.401		-16130	-0.161	-0.102	-0.212	-3.234	-3.394	-3.335	-3.444
			-19512	0	0	0		-16120	0.147	0.104	0.189	3.163	3.312	3.268	3.354		-16120	-0.16	-0.101	-0.212	-3.179	-3.338	-3.279	-3.389
			-19511	0	0	0		-16110	0.148	0.104	0.189	3.117	3.266	3.222	3.308		-16110	-0.161	-0.102	-0.212	-3.127	-3.286	-3.228	-3.337
			-19510	0	0	0		-16100	0.143	0.1	0.185	3.073	3.218	3.174	3.26		-16100	-0.161	-0.102	-0.212	-3.079	-3.238	-3.179	-3.289
			-19509	0	0	0		-16090	0.142	0.099	0.184	3.031	3.175	3.131	3.217		-16090	-0.16	-0.101	-0.211	-3.032	-3.19	-3.132	-3.241
			-19508	0	0	0		-16080	0.142	0.098	0.183	2.991	3.135	3.091	3.177		-16080	-0.16	-0.101	-0.21	-2.987	-3.146	-3.088	-3.196
			-19507	0	0	0		-16070	0.141	0.097	0.182	2.953	3.096	3.052	3.138		-16070	-0.16	-0.101	-0.21	-2.945	-3.104	-3.046	-3.154
			-19506	0	0	0		-16060	0.141	0.097	0.182	2.917	3.06	3.016	3.102		-16060	-0.16	-0.101	-0.21	-2.905	-3.064	-3.006	-3.114
			-19505	0	0	0		-16050	0.141	0.098	0.183	2.883	3.025	2.981	3.067		-16050	-0.16	-0.102	-0.211	-2.867	-3.026	-2.968	-3.076
			-19504	0	0	0		-16040	0.143	0.099	0.184	2.849	2.993	2.949	3.035		-16040	-0.16	-0.101	-0.21	-2.83	-2.989	-2.931	-3.039
			-19503	0	0	0		-16030	0.147	0.103	0.188	2.816	2.965	2.921	3.007		-16030	-0.16	-0.101	-0.21	-2.795	-2.953	-2.895	-3.003
			-19502	0	0	0		-16020	0.148	0.105	0.19	2.786	2.936	2.891	2.978		-16020	-0.159	-0.1	-0.209	-2.761	-2.918	-2.86	-2.968
			-19501	0	0	0		-16010	0.149	0.105	0.19	2.756	2.906	2.862	2.948		-16010	-0.158	-0.1	-0.209	-2.728	-2.885	-2.827	-2.935
			-19500	0	0	0		-16000	0.144	0.1	0.186	2.727	2.872	2.828	2.915		-16000	-0.159	-0.101	-0.21	-2.697	-2.855	-2.797	-2.905
			-19499	0	0	0		-15990	0.135	0.092	0.177	2.7	2.836	2.792	2.878		-15990	-0.155	-0.097	-0.205	-2.666	-2.82	-2.762	-2.869
			-19498	0	0	0		-15980	0.134	0.09	0.176	2.672	2.808	2.764	2.85		-15980	-0.154	-0.096	-0.204	-2.636	-2.789	-2.732	-2.839
			-19497	0	0	0		-15970	0.133	0.089	0.175	2.646	2.781	2.737	2.823		-15970	-0.154	-0.096	-0.204	-2.609	-2.762	-2.704	-2.811
			-19496	0	0	0		-15960	0.134	0.09	0.175	2.622	2.756	2.712	2.799		-15960	-0.154	-0.097	-0.204	-2.582	-2.735	-2.678	-2.785
			-19495	0	0	0		-15950	0.133	0.089	0.175	2.597	2.731	2.687	2.774		-15950	-0.154	-0.096	-0.204	-2.556	-2.71	-2.652	-2.759
			-19494	0	0	0		-15940	0.132	0.088	0.174	2.573	2.707	2.662	2.749		-15940	-0.155	-0.097	-0.205	-2.532	-2.686	-2.628	-2.735
			-19493	0	0	0		-15930	0.13	0.086	0.172	2.55	2.682	2.637	2.725		-15930	-0.155	-0.097	-0.205	-2.508	-2.662	-2.604	-2.712
			-19492	0	0	0		-15920	0.13	0.086	0.172	2.528	2.66	2.615	2.703		-15920	-0.156	-0.098	-0.206	-2.485	-2.64	-2.582	-2.689
			-19491	0	0	0		-15910	0.131	0.087	0.173	2.507	2.639	2.594	2.682		-15910	-0.156	-0.098	-0.206	-2.463	-2.618	-2.56	-2.667
			-19490	0	0	0		-15900	0.138	0.093	0.18	2.486	2.625	2.58	2.668		-15900	-0.163	-0.102	-0.215	-2.442	-2.603	-2.543	-2.656
			-19489	0	0	0		-15890	0.151	0.102	0.196	2.466	2.618	2.569	2.664		-15890	-0.209	-0.131	-0.277	-2.422	-2.629	-2.551	-2.696
			-19488	0	0	0		-15880	0.159	0.107	0.207	2.446	2.606	2.554	2.655		-15880	-0.231	-0.144	-0.306	-2.401	-2.63	-2.544	-2.705
			-19487	0	0	0		-15870	0.17	0.115	0.22	2.431	2.601	2.547	2.652		-15870	-0.244	-0.152	-0.323	-2.378	-2.621	-2.529	-2.699
			-19486	0	0	0		-15860	0.177	0.12	0.229	2.415	2.593	2.536	2.646		-15860	-0.253	-0.157	-0.335	-2.355	-2.606	-2.51	-2.688
			-19485	0	0	0		-15850	0.183	0.124	0.238	2.399	2.583	2.524	2.639		-15850	-0.261	-0.162	-0.346	-2.333	-2.591	-2.493	-2.675
			-19484	0	0	0		-15840	0.186	0.125	0.242	2.383	2.571	2.509	2.628		-15840	-0.267	-0.165	-0.354	-2.311	-2.576	-2.475	-2.662
			-19483	0	0	0		-15830	0.19	0.127	0.249	2.369	2.56	2.497	2.619		-15830	-0.273	-0.17	-0.362	-2.292	-2.563	-2.46	-2.651
			-19482	0	0	0		-15820	0.196	0.131	0.256	2.355	2.551	2.486	2.612		-15820	-0.279	-0.173	-0.369	-2.273	-2.549	-2.445	-2.639
			-19481	0	0	0		-15810	0.198	0.132	0.26	2.341	2.54	2.473	2.602		-15810	-0.284	-0.176	-0.376	-2.256	-2.537	-2.431	-2.629
			-19480	0	0	0		-15800	0.198	0.129	0.261	2.326	2.525	2.457	2.589		-15800	-0.286	-0.178	-0.379	-2.24	-2.523	-2.416	-2.615
			-19479	0	0	0		-15790	0.193	0.124	0.256	2.313	2.507	2.438	2.571		-15790	-0.271	-0.168	-0.359	-2.224	-2.492	-2.39	-2.58
			-19478	0	0	0		-15780	0.193	0.124	0.257	2.3	2.495	2.425	2.559		-15780	-0.265	-0.165	-0.352	-2.209	-2.473	-2.372	-2.559
			-19477	0	0	0		-15770	0.198	0.129	0.262	2.288	2.487	2.417	2.552		-15770	-0.264	-0.164	-0.35	-2.195	-2.457	-2.357	-2.542
			-19476	0	0	0		-15760	0.2	0.13	0.264	2.275	2.476	2.406	2.541		-15760	-0.263	-0.163	-0.349	-2.182	-2.443	-2.344	-2.528
			-19475	0	0	0		-15750	0.202	0.131	0.267	2.263	2.466	2.395	2.532		-15750	-0.264	-0.163	-0.35	-2.169	-2.43	-2.331	-2.516
			-19474	0	0	0		-15740	0.202	0.131	0.268	2.251	2.455	2.383	2.521		-15740	-0.264	-0.163	-0.35	-2.156	-2.418	-2.319	-2.504
			-19473	0	0	0		-15730	0.203	0.132	0.27	2.24	2.445	2.372	2.511		-15730	-0.265	-0.164	-0.352	-2.145	-2.408	-2.308	-2.494
			-19472	0	0	0		-15720	0.205	0.132	0.271	2.229	2.435	2.362	2.502		-15720	-0.266	-0.165	-0.353	-2.133	-2.398	-2.297	-2.484
			-19471	0	0	0		-15710	0.208	0.135	0.275	2.217	2.427	2.353	2.494		-15710	-0.268	-0.166	-0.356	-2.123	-2.389	-2.288	-2.476
			-19470	0	0	0		-15700	0.213	0.14	0.281	2.208	2.422	2.348	2.49		-15700	-0.268	-0.166	-0.355	-2.112	-2.378	-2.277	-2.465
			-19469	0	0	0		-15690	0.213	0.14	0.281	2.197	2.411	2.337	2.479		-15690	-0.261	-0.161	-0.346	-2.102	-2.361	-2.262	-2.446
			-19468	0	0	0		-15680	0.214	0.14	0.282	2.187	2.402	2.327	2.47		-15680	-0.258	-0.159	-0.343	-2.092	-2.348	-2.25	-2.433
			-19467	0	0	0		-15670	0.208	0.135	0.277	2.176	2.386	2.312	2.455		-15670	-0.259	-0.16	-0.343	-2.083	-2.339	-2.242	-2.424
			-19466	0	0	0		-15660	0.209	0.135	0.277	2.167	2.377	2.302	2.446		-15660	-0.259	-0.161	-0.344	-2.074	-2.331	-2.233	-2.415
			-19465	0	0	0		-15650	0.209	0.134	0.278	2.158	2.368	2.293	2.438		-15650	-0.26	-0.161	-0.344	-2.065	-2.323	-2.225	-2.407
			-19464	0	0	0		-15640	0.21	0.136	0.279	2.149	2.361	2.285	2.431		-15640	-0.26	-0.161	-0.345	-2.057	-2.315	-2.217	-2.399
			-19463	0	0	0		-15630	0.21	0.135	0.28	2.14	2.353	2.277	2.423		-15630	-0.26	-0.162	-0.345	-2.049	-2.308	-2.209	-2.392
			-19462	0	0	0		-15620	0.212	0.137	0.282	2.133	2.346	2.27	2.417		-15620	-0.261	-0.162	-0.346	-2.041	-2.301	-2.202	-2.386
			-19461	0	0	0		-15610	0.214	0.138	0.284	2.125	2.341	2.264	2.411		-15610	-0.261	-0.162	-0.347	-2.034	-2.294	-2.195	-2.379
			-19460	0	0	0		-15600	0.215	0.139	0.286	2.118	2.335	2.258	2.406		-15600	-0.262	-0.162	-0.347	-2.027	-2.287	-2.188	-2.372
			-19459	0	0	0		-15590	0.215	0.139	0.285	2.11	2.327	2.25	2.399		-15590	-0.258	-0.16	-0.342	-2.02	-2.276	-2.179	-2.36
			-19458	0	0	0		-15580	0.215	0.139	0.285	2.103	2.321	2.243	2.392		-15580	-0.257	-0.159	-0.341	-2.014	-2.269	-2.172	-2.352
			-19457	0	0	0		-15570	0.215	0.139	0.286	2.097	2.315	2.237	2.387		-15570	-0.256	-0.159	-0.34	-2.007	-2.262	-2.165	-2.345
			-19456	0	0	0		-15560	0.215	0.139	0.286	2.09	2.309	2.231	2.381		-15560	-0.256	-0.158	-0.339	-2.001	-2.255	-2.158	-2.339
			-19455	0	0	0		-15550	0.216	0.14	0.287	2.085	2.304	2.226	2.376		-15550	-0.256	-0.159	-0.34	-1.995	-2.25	-2.153	-2.333
			-19454	0	0	0		-15540	0.217	0.14	0.288	2.079	2.299	2.221	2.372		-15540	-0.256	-0.159	-0.34	-1.989	-2.244	-2.147	-2.328
			-19453	0	0	0		-15530	0.217	0.14	0.289	2.074	2.295	2.216	2.367		-15530	-0.256	-0.159	-0.34	-1.983	-2.239	-2.142	-2.323
			-19452	0	0	0		-15520	0.219	0.142	0.29	2.069	2.291	2.212	2.364		-15520	-0.258	-0.16	-0.342	-1.979	-2.235	-2.138	-2.319
			-19451	0	0	0		-15510	0.22	0.142	0.291	2.064	2.287	2.208	2.36		-15510	-0.257	-0.159	-0.342	-1.973	-2.23	-2.132	-2.314
			-19450	0	0	0		-15500	0.221	0.143	0.293	2.06	2.284	2.204	2.358		-15500	-0.258	-0.16	-0.342	-1.969	-2.225	-2.128	-2.31
			-19449	0	0	0		-15490	0.221	0.143	0.293	2.056	2.28	2.2	2.353		-15490	-0.256	-0.159	-0.34	-1.964	-2.219	-2.122	-2.303
			-19448	0	0	0		-15480	0.217	0.139	0.289	2.051	2.272	2.192	2.346		-15480	-0.256	-0.159	-0.34	-1.959	-2.215	-2.118	-2.298
			-19447	0	0	0		-15470	0.217	0.139	0.289	2.048	2.268	2.188	2.342		-15470	-0.257	-0.16	-0.34	-1.955	-2.211	-2.115	-2.294
			-19446	0	0	0		-15460	0.219	0.14	0.291	2.044	2.266	2.186	2.34		-15460	-0.257	-0.16	-0.34	-1.952	-2.207	-2.111	-2.29
			-19445	0	0	0		-15450	0.221	0.142	0.294	2.04	2.265	2.185	2.339		-15450	-0.257	-0.16	-0.34	-1.948	-2.203	-2.107	-2.286
			-19444	0	0	0		-15440	0.221	0.142	0.294	2.036	2.261	2.181	2.336		-15440	-0.256	-0.159	-0.339	-1.943	-2.198	-2.102	-2.282
			-19443	0	0	0		-15430	0.223	0.143	0.296	2.034	2.259	2.179	2.334		-15430	-0.257	-0.16	-0.34	-1.94	-2.195	-2.099	-2.279
			-19442	0	0	0		-15420	0.223	0.144	0.297	2.03	2.257	2.176	2.332		-15420	-0.257	-0.159	-0.34	-1.936	-2.192	-2.095	-2.275
			-19441	0	0	0		-15410	0.224	0.144	0.298	2.027	2.254	2.173	2.329		-15410	-0.257	-0.159	-0.341	-1.932	-2.188	-2.091	-2.272
			-19440	0	0	0		-15400	0.23	0.148	0.305	2.024	2.256	2.174	2.333		-15400	-0.281	-0.174	-0.373	-1.929	-2.208	-2.102	-2.3
			-19439	0	0	0		-15390	0.261	0.166	0.347	2.021	2.284	2.189	2.372		-15390	-0.427	-0.263	-0.568	-1.926	-2.35	-2.187	-2.49
			-19438	0	0	0		-15380	0.286	0.182	0.381	2.017	2.306	2.201	2.403		-15380	-0.5	-0.307	-0.665	-1.922	-2.418	-2.228	-2.582
			-19437	0	0	0		-15370	0.307	0.193	0.409	2.014	2.323	2.209	2.428		-15370	-0.545	-0.335	-0.725	-1.919	-2.46	-2.252	-2.639
			-19436	0	0	0		-15360	0.328	0.205	0.438	2.012	2.341	2.219	2.453		-15360	-0.579	-0.356	-0.77	-1.916	-2.49	-2.27	-2.68
			-19435	0	0	0		-15350	0.347	0.217	0.464	2.008	2.358	2.227	2.476		-15350	-0.606	-0.373	-0.806	-1.913	-2.515	-2.283	-2.713
			-19434	0	0	0		-15340	0.371	0.233	0.494	2.004	2.378	2.24	2.503		-15340	-0.629	-0.387	-0.836	-1.91	-2.534	-2.294	-2.741
			-19433	0	0	0		-15330	0.391	0.246	0.52	2.002	2.395	2.25	2.526		-15330	-0.648	-0.398	-0.863	-1.907	-2.55	-2.303	-2.764
			-19432	0	0	0		-15320	0.408	0.257	0.543	1.999	2.409	2.258	2.546		-15320	-0.667	-0.41	-0.887	-1.904	-2.566	-2.311	-2.785
			-19431	0	0	0		-15310	0.418	0.261	0.558	1.996	2.417	2.259	2.559		-15310	-0.684	-0.421	-0.911	-1.902	-2.581	-2.319	-2.806
			-19430	0	0	0		-15300	0.431	0.268	0.576	1.993	2.426	2.264	2.573		-15300	-0.692	-0.425	-0.92	-1.899	-2.586	-2.321	-2.813
			-19429	0	0	0		-15290	0.427	0.263	0.572	1.989	2.419	2.256	2.566		-15290	-0.646	-0.396	-0.859	-1.897	-2.538	-2.291	-2.75
			-19428	0	0	0		-15280	0.43	0.265	0.577	1.987	2.419	2.254	2.567		-15280	-0.63	-0.387	-0.839	-1.895	-2.52	-2.279	-2.728
			-19427	0	0	0		-15270	0.434	0.267	0.582	1.984	2.42	2.253	2.569		-15270	-0.626	-0.385	-0.834	-1.892	-2.514	-2.274	-2.72
			-19426	0	0	0		-15260	0.438	0.269	0.587	1.98	2.42	2.252	2.572		-15260	-0.626	-0.384	-0.833	-1.89	-2.511	-2.271	-2.717
			-19425	0	0	0		-15250	0.445	0.274	0.596	1.977	2.424	2.254	2.576		-15250	-0.627	-0.385	-0.835	-1.887	-2.51	-2.27	-2.717
			-19424	0	0	0		-15240	0.45	0.277	0.603	1.974	2.426	2.254	2.58		-15240	-0.63	-0.387	-0.839	-1.885	-2.511	-2.269	-2.718
			-19423	0	0	0		-15230	0.456	0.281	0.61	1.971	2.428	2.254	2.584		-15230	-0.634	-0.389	-0.844	-1.883	-2.512	-2.269	-2.721
			-19422	0	0	0		-15220	0.458	0.281	0.614	1.968	2.427	2.251	2.584		-15220	-0.638	-0.392	-0.85	-1.881	-2.514	-2.27	-2.725
			-19421	0	0	0		-15210	0.462	0.283	0.62	1.964	2.427	2.25	2.587		-15210	-0.642	-0.394	-0.855	-1.878	-2.516	-2.27	-2.728
			-19420	0	0	0		-15200	0.467	0.286	0.626	1.961	2.429	2.249	2.59		-15200	-0.644	-0.395	-0.857	-1.876	-2.516	-2.269	-2.728
			-19419	0	0	0		-15190	0.464	0.283	0.623	1.958	2.422	2.242	2.583		-15190	-0.625	-0.384	-0.832	-1.874	-2.495	-2.256	-2.7
			-19418	0	0	0		-15180	0.464	0.282	0.623	1.954	2.418	2.238	2.579		-15180	-0.619	-0.38	-0.823	-1.872	-2.486	-2.25	-2.689
			-19417	0	0	0		-15170	0.465	0.283	0.625	1.95	2.416	2.235	2.578		-15170	-0.617	-0.379	-0.821	-1.87	-2.482	-2.247	-2.685
			-19416	0	0	0		-15160	0.471	0.288	0.632	1.948	2.419	2.237	2.581		-15160	-0.616	-0.379	-0.82	-1.868	-2.479	-2.244	-2.682
			-19415	0	0	0		-15150	0.474	0.289	0.635	1.944	2.417	2.235	2.58		-15150	-0.616	-0.379	-0.82	-1.866	-2.478	-2.242	-2.68
			-19414	0	0	0		-15140	0.476	0.29	0.638	1.94	2.416	2.232	2.579		-15140	-0.617	-0.379	-0.821	-1.864	-2.476	-2.24	-2.679
			-19413	0	0	0		-15130	0.479	0.293	0.642	1.937	2.416	2.231	2.58		-15130	-0.619	-0.38	-0.824	-1.862	-2.476	-2.239	-2.68
			-19412	0	0	0		-15120	0.482	0.295	0.646	1.934	2.415	2.229	2.58		-15120	-0.621	-0.381	-0.826	-1.859	-2.476	-2.238	-2.68
			-19411	0	0	0		-15110	0.485	0.296	0.65	1.93	2.414	2.227	2.58		-15110	-0.623	-0.382	-0.83	-1.858	-2.476	-2.238	-2.682
			-19410	0	0	0		-15100	0.488	0.298	0.654	1.927	2.413	2.225	2.58		-15100	-0.624	-0.382	-0.83	-1.856	-2.475	-2.236	-2.68
			-19409	0	0	0		-15090	0.485	0.296	0.651	1.923	2.407	2.219	2.574		-15090	-0.611	-0.375	-0.814	-1.854	-2.461	-2.226	-2.663
			-19408	0	0	0		-15080	0.486	0.297	0.653	1.92	2.405	2.217	2.571		-15080	-0.608	-0.373	-0.81	-1.853	-2.456	-2.223	-2.656
			-19407	0	0	0		-15070	0.488	0.298	0.655	1.916	2.403	2.214	2.57		-15070	-0.606	-0.372	-0.808	-1.851	-2.452	-2.22	-2.652
			-19406	0	0	0		-15060	0.49	0.299	0.657	1.912	2.401	2.212	2.568		-15060	-0.606	-0.372	-0.807	-1.849	-2.45	-2.218	-2.65
			-19405	0	0	0		-15050	0.491	0.3	0.658	1.909	2.398	2.209	2.566		-15050	-0.607	-0.372	-0.808	-1.847	-2.449	-2.217	-2.649
			-19404	0	0	0		-15040	0.492	0.3	0.66	1.906	2.396	2.206	2.564		-15040	-0.607	-0.372	-0.809	-1.845	-2.448	-2.215	-2.648
			-19403	0	0	0		-15030	0.493	0.3	0.661	1.902	2.393	2.202	2.562		-15030	-0.61	-0.374	-0.812	-1.844	-2.449	-2.215	-2.649
			-19402	0	0	0		-15020	0.494	0.301	0.664	1.898	2.391	2.2	2.56		-15020	-0.61	-0.374	-0.813	-1.842	-2.448	-2.213	-2.649
			-19401	0	0	0		-15010	0.494	0.3	0.663	1.895	2.387	2.194	2.556		-15010	-0.612	-0.375	-0.815	-1.84	-2.448	-2.213	-2.649
			-19400	-0.126253	-0.0771809	-0.168371		-15000	0.495	0.301	0.665	1.892	2.385	2.192	2.555		-15000	-0.613	-0.376	-0.816	-1.839	-2.447	-2.212	-2.649
			-19399	-0.126253	-0.0771809	-0.168371		-14990	0.484	0.29	0.654	1.888	2.37	2.177	2.54		-14990	-0.602	-0.368	-0.803	-1.837	-2.434	-2.202	-2.633
			-19398	-0.126253	-0.0771809	-0.168371		-14980	0.487	0.292	0.657	1.885	2.369	2.176	2.54		-14980	-0.599	-0.366	-0.798	-1.835	-2.429	-2.198	-2.628
			-19397	-0.126253	-0.0771809	-0.168371		-14970	0.488	0.293	0.658	1.881	2.367	2.174	2.538		-14970	-0.598	-0.365	-0.797	-1.834	-2.427	-2.196	-2.625
			-19396	-0.126253	-0.0771809	-0.168371		-14960	0.489	0.294	0.659	1.878	2.365	2.171	2.536		-14960	-0.597	-0.365	-0.797	-1.832	-2.425	-2.194	-2.623
			-19395	-0.126253	-0.0771809	-0.168371		-14950	0.488	0.293	0.659	1.875	2.361	2.167	2.532		-14950	-0.598	-0.365	-0.798	-1.83	-2.424	-2.193	-2.622
			-19394	-0.126253	-0.0771809	-0.168371		-14940	0.489	0.294	0.66	1.872	2.359	2.165	2.53		-14940	-0.599	-0.366	-0.799	-1.829	-2.424	-2.192	-2.622
			-19393	-0.126253	-0.0771809	-0.168371		-14930	0.489	0.294	0.661	1.868	2.356	2.161	2.528		-14930	-0.6	-0.367	-0.8	-1.828	-2.424	-2.192	-2.623
			-19392	-0.126253	-0.0771809	-0.168371		-14920	0.49	0.294	0.662	1.865	2.354	2.158	2.526		-14920	-0.601	-0.367	-0.801	-1.826	-2.423	-2.191	-2.622
			-19391	-0.126253	-0.0771809	-0.168371		-14910	0.492	0.295	0.664	1.863	2.353	2.157	2.525		-14910	-0.602	-0.368	-0.803	-1.825	-2.423	-2.191	-2.623
			-19390	-0.126253	-0.0771809	-0.168371		-14900	0.493	0.296	0.665	1.859	2.351	2.154	2.523		-14900	-0.603	-0.368	-0.803	-1.824	-2.422	-2.19	-2.622
			-19389	-0.126253	-0.0771809	-0.168371		-14890	0.494	0.298	0.667	1.857	2.349	2.153	2.522		-14890	-0.597	-0.365	-0.796	-1.822	-2.416	-2.185	-2.614
			-19388	-0.126253	-0.0771809	-0.168371		-14880	0.495	0.298	0.667	1.854	2.347	2.15	2.519		-14880	-0.596	-0.365	-0.795	-1.822	-2.414	-2.184	-2.611
			-19387	-0.126253	-0.0771809	-0.168371		-14870	0.494	0.297	0.666	1.851	2.343	2.146	2.516		-14870	-0.596	-0.364	-0.794	-1.821	-2.412	-2.182	-2.609
			-19386	-0.126253	-0.0771809	-0.168371		-14860	0.492	0.295	0.665	1.848	2.339	2.142	2.512		-14860	-0.596	-0.364	-0.794	-1.819	-2.411	-2.181	-2.608
			-19385	-0.126253	-0.0771809	-0.168371		-14850	0.493	0.295	0.665	1.845	2.336	2.139	2.509		-14850	-0.596	-0.365	-0.794	-1.818	-2.411	-2.181	-2.608
			-19384	-0.126253	-0.0771809	-0.168371		-14840	0.495	0.297	0.668	1.842	2.336	2.138	2.509		-14840	-0.597	-0.366	-0.796	-1.818	-2.411	-2.181	-2.608
			-19383	-0.126253	-0.0771809	-0.168371		-14830	0.497	0.299	0.67	1.84	2.335	2.137	2.508		-14830	-0.598	-0.366	-0.796	-1.817	-2.41	-2.18	-2.608
			-19382	-0.126253	-0.0771809	-0.168371		-14820	0.498	0.3	0.671	1.837	2.333	2.135	2.507		-14820	-0.598	-0.366	-0.797	-1.816	-2.41	-2.179	-2.608
			-19381	-0.126253	-0.0771809	-0.168371		-14810	0.5	0.302	0.674	1.834	2.333	2.134	2.507		-14810	-0.598	-0.366	-0.798	-1.814	-2.409	-2.178	-2.607
			-19380	-0.126253	-0.0771809	-0.168371		-14800	0.502	0.303	0.676	1.832	2.332	2.133	2.506		-14800	-0.599	-0.367	-0.798	-1.814	-2.409	-2.178	-2.607
			-19379	-0.126253	-0.0771809	-0.168371		-14790	0.499	0.3	0.672	1.829	2.326	2.127	2.5		-14790	-0.594	-0.362	-0.792	-1.813	-2.403	-2.173	-2.6
			-19378	-0.126253	-0.0771809	-0.168371		-14780	0.497	0.298	0.67	1.826	2.322	2.123	2.496		-14780	-0.592	-0.362	-0.79	-1.812	-2.401	-2.171	-2.597
			-19377	-0.126253	-0.0771809	-0.168371		-14770	0.497	0.298	0.671	1.823	2.32	2.12	2.494		-14770	-0.593	-0.362	-0.79	-1.811	-2.4	-2.171	-2.597
			-19376	-0.126253	-0.0771809	-0.168371		-14760	0.497	0.299	0.672	1.821	2.318	2.118	2.492		-14760	-0.593	-0.362	-0.79	-1.811	-2.4	-2.17	-2.596
			-19375	-0.126253	-0.0771809	-0.168371		-14750	0.497	0.298	0.672	1.819	2.315	2.116	2.49		-14750	-0.593	-0.363	-0.791	-1.81	-2.4	-2.17	-2.596
			-19374	-0.126253	-0.0771809	-0.168371		-14740	0.498	0.299	0.672	1.817	2.313	2.113	2.488		-14740	-0.594	-0.363	-0.792	-1.809	-2.399	-2.169	-2.596
			-19373	-0.126253	-0.0771809	-0.168371		-14730	0.497	0.298	0.671	1.814	2.31	2.11	2.485		-14730	-0.595	-0.363	-0.793	-1.808	-2.399	-2.169	-2.596
			-19372	-0.126253	-0.0771809	-0.168371		-14720	0.497	0.298	0.672	1.812	2.308	2.107	2.483		-14720	-0.596	-0.364	-0.794	-1.807	-2.4	-2.17	-2.597
			-19371	-0.126253	-0.0771809	-0.168371		-14710	0.498	0.298	0.673	1.809	2.306	2.105	2.481		-14710	-0.597	-0.365	-0.795	-1.807	-2.4	-2.17	-2.598
			-19370	-0.126253	-0.0771809	-0.168371		-14700	0.501	0.301	0.677	1.807	2.308	2.106	2.483		-14700	-0.597	-0.365	-0.796	-1.806	-2.4	-2.169	-2.598
			-19369	-0.126253	-0.0771809	-0.168371		-14690	0.508	0.308	0.683	1.805	2.311	2.11	2.487		-14690	-0.596	-0.365	-0.794	-1.805	-2.398	-2.169	-2.595
			-19368	-0.126253	-0.0771809	-0.168371		-14680	0.509	0.309	0.684	1.803	2.31	2.109	2.485		-14680	-0.595	-0.364	-0.792	-1.804	-2.396	-2.167	-2.593
			-19367	-0.126253	-0.0771809	-0.168371		-14670	0.508	0.308	0.684	1.8	2.307	2.106	2.483		-14670	-0.595	-0.364	-0.792	-1.804	-2.395	-2.166	-2.592
			-19366	-0.126253	-0.0771809	-0.168371		-14660	0.509	0.309	0.684	1.798	2.306	2.105	2.481		-14660	-0.595	-0.365	-0.792	-1.803	-2.395	-2.166	-2.592
			-19365	-0.126253	-0.0771809	-0.168371		-14650	0.51	0.31	0.686	1.796	2.305	2.103	2.481		-14650	-0.595	-0.364	-0.792	-1.802	-2.394	-2.165	-2.591
			-19364	-0.126253	-0.0771809	-0.168371		-14640	0.51	0.31	0.686	1.794	2.303	2.101	2.479		-14640	-0.596	-0.365	-0.793	-1.802	-2.395	-2.165	-2.591
			-19363	-0.126253	-0.0771809	-0.168371		-14630	0.507	0.307	0.683	1.792	2.298	2.096	2.474		-14630	-0.596	-0.365	-0.794	-1.801	-2.394	-2.165	-2.591
			-19362	-0.126253	-0.0771809	-0.168371		-14620	0.507	0.307	0.683	1.79	2.296	2.094	2.472		-14620	-0.597	-0.366	-0.795	-1.801	-2.395	-2.165	-2.592
			-19361	-0.126253	-0.0771809	-0.168371		-14610	0.509	0.308	0.685	1.787	2.295	2.093	2.471		-14610	-0.599	-0.367	-0.797	-1.801	-2.396	-2.165	-2.593
			-19360	-0.126253	-0.0771809	-0.168371		-14600	0.511	0.31	0.687	1.785	2.295	2.092	2.472		-14600	-0.599	-0.367	-0.797	-1.8	-2.395	-2.165	-2.593
			-19359	-0.126253	-0.0771809	-0.168371		-14590	0.508	0.307	0.685	1.784	2.29	2.088	2.467		-14590	-0.594	-0.364	-0.792	-1.799	-2.39	-2.161	-2.587
			-19358	-0.126253	-0.0771809	-0.168371		-14580	0.505	0.304	0.682	1.782	2.285	2.083	2.462		-14580	-0.595	-0.364	-0.792	-1.799	-2.39	-2.161	-2.587
			-19357	-0.126253	-0.0771809	-0.168371		-14570	0.505	0.304	0.682	1.78	2.283	2.081	2.46		-14570	-0.594	-0.364	-0.792	-1.798	-2.389	-2.16	-2.586
			-19356	-0.126253	-0.0771809	-0.168371		-14560	0.507	0.305	0.683	1.778	2.283	2.08	2.46		-14560	-0.595	-0.364	-0.792	-1.798	-2.39	-2.16	-2.586
			-19355	-0.126253	-0.0771809	-0.168371		-14550	0.509	0.307	0.686	1.776	2.283	2.08	2.46		-14550	-0.595	-0.364	-0.793	-1.798	-2.389	-2.16	-2.586
			-19354	-0.126253	-0.0771809	-0.168371		-14540	0.509	0.308	0.686	1.774	2.281	2.078	2.459		-14540	-0.595	-0.364	-0.793	-1.797	-2.389	-2.159	-2.586
			-19353	-0.126253	-0.0771809	-0.168371		-14530	0.508	0.307	0.685	1.772	2.278	2.075	2.456		-14530	-0.597	-0.365	-0.795	-1.797	-2.39	-2.16	-2.587
			-19352	-0.126253	-0.0771809	-0.168371		-14520	0.509	0.307	0.686	1.77	2.277	2.073	2.454		-14520	-0.597	-0.365	-0.795	-1.796	-2.39	-2.159	-2.587
			-19351	-0.126253	-0.0771809	-0.168371		-14510	0.51	0.308	0.687	1.768	2.276	2.072	2.454		-14510	-0.598	-0.366	-0.796	-1.795	-2.39	-2.16	-2.588
			-19350	-0.126253	-0.0771809	-0.168371		-14500	0.512	0.31	0.689	1.767	2.276	2.072	2.454		-14500	-0.599	-0.367	-0.797	-1.796	-2.391	-2.16	-2.589
			-19349	-0.126253	-0.0771809	-0.168371		-14490	0.508	0.306	0.685	1.764	2.27	2.066	2.448		-14490	-0.594	-0.363	-0.792	-1.794	-2.386	-2.156	-2.583
			-19348	-0.126253	-0.0771809	-0.168371		-14480	0.508	0.306	0.686	1.762	2.268	2.065	2.446		-14480	-0.594	-0.363	-0.792	-1.795	-2.386	-2.156	-2.583
			-19347	-0.126253	-0.0771809	-0.168371		-14470	0.51	0.308	0.688	1.761	2.269	2.065	2.447		-14470	-0.594	-0.363	-0.792	-1.794	-2.385	-2.155	-2.582
			-19346	-0.126253	-0.0771809	-0.168371		-14460	0.511	0.308	0.688	1.759	2.267	2.063	2.446		-14460	-0.594	-0.363	-0.792	-1.794	-2.385	-2.155	-2.582
			-19345	-0.126253	-0.0771809	-0.168371		-14450	0.511	0.309	0.689	1.757	2.266	2.062	2.445		-14450	-0.595	-0.363	-0.793	-1.793	-2.385	-2.155	-2.583
			-19344	-0.126253	-0.0771809	-0.168371		-14440	0.512	0.309	0.69	1.756	2.265	2.061	2.444		-14440	-0.596	-0.364	-0.795	-1.793	-2.386	-2.155	-2.584
			-19343	-0.126253	-0.0771809	-0.168371		-14430	0.512	0.309	0.69	1.754	2.265	2.06	2.444		-14430	-0.597	-0.364	-0.795	-1.793	-2.386	-2.155	-2.584
			-19342	-0.126253	-0.0771809	-0.168371		-14420	0.511	0.307	0.689	1.752	2.262	2.056	2.442		-14420	-0.598	-0.365	-0.796	-1.792	-2.387	-2.156	-2.586
			-19341	-0.126253	-0.0771809	-0.168371		-14410	0.511	0.307	0.689	1.751	2.262	2.055	2.441		-14410	-0.598	-0.366	-0.798	-1.792	-2.388	-2.156	-2.587
			-19340	-0.126253	-0.0771809	-0.168371		-14400	0.513	0.309	0.692	1.751	2.264	2.057	2.444		-14400	-0.609	-0.373	-0.812	-1.792	-2.399	-2.163	-2.601
			-19339	-0.126253	-0.0771809	-0.168371		-14390	0.528	0.319	0.712	1.751	2.279	2.066	2.464		-14390	-0.669	-0.409	-0.892	-1.792	-2.458	-2.199	-2.68
			-19338	-0.126253	-0.0771809	-0.168371		-14380	0.539	0.325	0.726	1.75	2.29	2.073	2.478		-14380	-0.7	-0.428	-0.932	-1.792	-2.488	-2.218	-2.72
			-19337	-0.126253	-0.0771809	-0.168371		-14370	0.548	0.33	0.739	1.75	2.298	2.078	2.49		-14370	-0.719	-0.44	-0.958	-1.792	-2.507	-2.23	-2.745
			-19336	-0.126253	-0.0771809	-0.168371		-14360	0.557	0.335	0.751	1.751	2.307	2.083	2.501		-14360	-0.733	-0.448	-0.977	-1.792	-2.522	-2.238	-2.764
			-19335	-0.126253	-0.0771809	-0.168371		-14350	0.565	0.34	0.762	1.751	2.315	2.088	2.512		-14350	-0.745	-0.456	-0.993	-1.792	-2.533	-2.246	-2.78
			-19334	-0.126253	-0.0771809	-0.168371		-14340	0.576	0.348	0.775	1.752	2.326	2.096	2.525		-14340	-0.755	-0.462	-1.006	-1.792	-2.543	-2.252	-2.793
			-19333	-0.126253	-0.0771809	-0.168371		-14330	0.585	0.353	0.786	1.752	2.334	2.101	2.536		-14330	-0.764	-0.467	-1.018	-1.793	-2.552	-2.257	-2.805
			-19332	-0.126253	-0.0771809	-0.168371		-14320	0.591	0.356	0.795	1.752	2.34	2.104	2.544		-14320	-0.773	-0.473	-1.029	-1.793	-2.561	-2.263	-2.816
			-19331	-0.126253	-0.0771809	-0.168371		-14310	0.597	0.36	0.804	2.96	3.553	3.315	3.76		-14310	-0.78	-0.477	-1.04	-6.151	-6.913	-6.617	-7.166
			-19330	-0.126253	-0.0771809	-0.168371		-14300	0.602	0.363	0.811	3.908	4.508	4.267	4.717		-14300	-0.784	-0.479	-1.044	-8.254	-9.013	-8.718	-9.265
			-19329	-0.126253	-0.0771809	-0.168371		-14290	0.603	0.364	0.812	4.765	5.366	5.125	5.576		-14290	-0.764	-0.467	-1.018	-9.552	-10.288	-10.002	-10.532
			-19328	-0.126253	-0.0771809	-0.168371		-14280	0.606	0.365	0.815	5.552	6.158	5.915	6.368		-14280	-0.758	-0.463	-1.01	-10.503	-11.23	-10.947	-11.471
			-19327	-0.126253	-0.0771809	-0.168371		-14270	0.608	0.367	0.818	6.284	6.892	6.649	7.104		-14270	-0.756	-0.462	-1.007	-11.272	-11.995	-11.714	-12.236
			-19326	-0.126253	-0.0771809	-0.168371		-14260	0.61	0.368	0.821	6.967	7.578	7.333	7.79		-14260	-0.756	-0.462	-1.007	-11.93	-12.652	-12.372	-12.892
			-19325	-0.126253	-0.0771809	-0.168371		-14250	0.612	0.369	0.823	7.608	8.222	7.976	8.435		-14250	-0.757	-0.462	-1.009	-12.514	-13.236	-12.956	-13.476
			-19324	-0.126253	-0.0771809	-0.168371		-14240	0.615	0.371	0.827	8.214	8.831	8.584	9.045		-14240	-0.759	-0.464	-1.012	-13.043	-13.765	-13.484	-14.005
			-19323	-0.126253	-0.0771809	-0.168371		-14230	0.617	0.372	0.83	8.789	9.409	9.16	9.625		-14230	-0.761	-0.465	-1.015	-13.528	-14.25	-13.97	-14.491
			-19322	-0.126253	-0.0771809	-0.168371		-14220	0.619	0.374	0.833	9.337	9.961	9.71	10.177		-14220	-0.763	-0.466	-1.017	-13.978	-14.702	-14.421	-14.942
			-19321	-0.126253	-0.0771809	-0.168371		-14210	0.622	0.375	0.836	9.861	10.489	10.237	10.707		-14210	-0.766	-0.468	-1.021	-14.401	-15.126	-14.844	-15.367
			-19320	-0.126253	-0.0771809	-0.168371		-14200	0.624	0.377	0.84	10.366	10.997	10.744	11.216		-14200	-0.767	-0.469	-1.022	-14.8	-15.525	-15.243	-15.766
			-19319	-0.126253	-0.0771809	-0.168371		-14190	0.623	0.376	0.839	10.852	11.484	11.23	11.703		-14190	-0.759	-0.463	-1.011	-15.179	-15.895	-15.617	-16.133
			-19318	-0.126253	-0.0771809	-0.168371		-14180	0.624	0.376	0.84	11.323	11.956	11.702	12.176		-14180	-0.755	-0.461	-1.007	-15.542	-16.254	-15.978	-16.491
			-19317	-0.126253	-0.0771809	-0.168371		-14170	0.627	0.379	0.844	11.78	12.417	12.162	12.637		-14170	-0.755	-0.461	-1.006	-15.892	-16.603	-16.327	-16.839
			-19316	-0.126253	-0.0771809	-0.168371		-14160	0.628	0.379	0.845	12.224	12.863	12.607	13.084		-14160	-0.754	-0.46	-1.006	-16.23	-16.94	-16.664	-17.176
			-19315	-0.126253	-0.0771809	-0.168371		-14150	0.629	0.38	0.847	12.657	13.297	13.04	13.519		-14150	-0.756	-0.461	-1.007	-16.559	-17.268	-16.993	-17.505
			-19314	-0.126253	-0.0771809	-0.168371		-14140	0.629	0.378	0.848	13.079	13.719	13.461	13.941		-14140	-0.758	-0.463	-1.01	-16.879	-17.59	-17.314	-17.826
			-19313	-0.126253	-0.0771809	-0.168371		-14130	0.63	0.378	0.85	13.492	14.133	13.875	14.357		-14130	-0.759	-0.464	-1.012	-17.19	-17.902	-17.626	-18.138
			-19312	-0.126253	-0.0771809	-0.168371		-14120	0.634	0.382	0.855	13.897	14.542	14.283	14.766		-14120	-0.762	-0.466	-1.015	-17.497	-18.209	-17.933	-18.446
			-19311	-0.126253	-0.0771809	-0.168371		-14110	0.638	0.384	0.86	13.079	13.727	13.466	13.951		-14110	-0.763	-0.466	-1.017	-13.699	-14.425	-14.143	-14.667
			-19310	-0.126253	-0.0771809	-0.168371		-14100	0.641	0.386	0.863	12.502	13.151	12.89	13.376		-14100	-0.764	-0.466	-1.018	-11.976	-12.708	-12.423	-12.951
			-19309	-0.126253	-0.0771809	-0.168371		-14090	0.637	0.382	0.86	12.008	12.652	12.391	12.877		-14090	-0.758	-0.462	-1.011	-10.993	-11.722	-11.439	-11.965
			-19308	-0.126253	-0.0771809	-0.168371		-14080	0.638	0.382	0.86	11.577	12.221	11.96	12.446		-14080	-0.756	-0.462	-1.009	-10.333	-11.063	-10.779	-11.306
			-19307	-0.126253	-0.0771809	-0.168371		-14070	0.64	0.384	0.863	11.198	11.842	11.581	12.067		-14070	-0.757	-0.462	-1.009	-9.84	-10.571	-10.287	-10.815
			-19306	-0.126253	-0.0771809	-0.168371		-14060	0.641	0.385	0.864	10.862	11.506	11.245	11.731		-14060	-0.757	-0.462	-1.01	-9.448	-10.181	-9.896	-10.425
			-19305	-0.126253	-0.0771809	-0.168371		-14050	0.643	0.386	0.865	10.562	11.208	10.946	11.433		-14050	-0.758	-0.463	-1.011	-9.125	-9.859	-9.574	-10.104
			-19304	-0.126253	-0.0771809	-0.168371		-14040	0.644	0.388	0.867	10.295	10.941	10.679	11.166		-14040	-0.759	-0.463	-1.012	-8.852	-9.587	-9.301	-9.833
			-19303	-0.126253	-0.0771809	-0.168371		-14030	0.647	0.39	0.87	10.054	10.703	10.441	10.928		-14030	-0.76	-0.464	-1.013	-8.617	-9.355	-9.068	-9.6
			-19302	-0.126253	-0.0771809	-0.168371		-14020	0.649	0.392	0.871	9.836	10.486	10.223	10.711		-14020	-0.761	-0.464	-1.014	-8.413	-9.152	-8.864	-9.398
			-19301	-0.126253	-0.0771809	-0.168371		-14010	0.649	0.392	0.872	9.636	10.287	10.025	10.513		-14010	-0.762	-0.465	-1.015	-8.233	-8.974	-8.685	-9.22
			-19300	-0.0771809	-0.0471822	-0.102928		-14000	0.648	0.391	0.871	9.455	10.105	9.842	10.331		-14000	-0.763	-0.466	-1.017	-8.074	-8.815	-8.527	-9.062
			-19299	-0.0771809	-0.0471822	-0.102928		-13990	0.642	0.385	0.865	9.288	9.933	9.67	10.159		-13990	-0.756	-0.461	-1.009	-7.925	-8.662	-8.374	-8.908
			-19298	-0.0771809	-0.0471822	-0.102928		-13980	0.642	0.385	0.864	9.134	9.779	9.516	10.005		-13980	-0.755	-0.46	-1.007	-7.794	-8.53	-8.243	-8.776
			-19297	-0.0771809	-0.0471822	-0.102928		-13970	0.645	0.389	0.868	8.991	9.641	9.378	9.867		-13970	-0.754	-0.459	-1.006	-7.674	-8.41	-8.123	-8.656
			-19296	-0.0771809	-0.0471822	-0.102928		-13960	0.649	0.392	0.872	8.859	9.512	9.248	9.737		-13960	-0.755	-0.46	-1.007	-7.566	-8.302	-8.014	-8.548
			-19295	-0.0771809	-0.0471822	-0.102928		-13950	0.649	0.393	0.872	8.734	9.388	9.125	9.614		-13950	-0.754	-0.459	-1.006	-7.463	-8.2	-7.912	-8.447
			-19294	-0.0771809	-0.0471822	-0.102928		-13940	0.648	0.391	0.871	8.617	9.271	9.007	9.497		-13940	-0.756	-0.46	-1.008	-7.37	-8.108	-7.819	-8.355
			-19293	-0.0771809	-0.0471822	-0.102928		-13930	0.646	0.39	0.87	8.507	9.16	8.896	9.386		-13930	-0.756	-0.461	-1.009	-7.281	-8.021	-7.732	-8.268
			-19292	-0.0771809	-0.0471822	-0.102928		-13920	0.647	0.39	0.87	8.403	9.056	8.792	9.283		-13920	-0.758	-0.462	-1.011	-7.199	-7.94	-7.651	-8.188
			-19291	-0.0771809	-0.0471822	-0.102928		-13910	0.648	0.391	0.871	8.305	8.959	8.694	9.185		-13910	-0.76	-0.463	-1.013	-7.122	-7.865	-7.575	-8.113
			-19290	-0.0771809	-0.0471822	-0.102928		-13900	0.654	0.395	0.88	8.211	8.872	8.605	9.101		-13900	-0.792	-0.483	-1.056	-7.048	-7.822	-7.52	-8.081
			-19289	-0.0771809	-0.0471822	-0.102928		-13890	0.698	0.422	0.938	8.121	8.826	8.542	9.07		-13890	-0.991	-0.605	-1.321	-6.978	-7.945	-7.568	-8.267
			-19288	-0.0771809	-0.0471822	-0.102928		-13880	0.731	0.441	0.983	8.035	8.775	8.476	9.03		-13880	-1.09	-0.666	-1.453	-6.912	-7.975	-7.561	-8.329
			-19287	-0.0771809	-0.0471822	-0.102928		-13870	0.761	0.458	1.024	7.953	8.724	8.413	8.99		-13870	-1.152	-0.703	-1.535	-6.849	-7.972	-7.535	-8.346
			-19286	-0.0771809	-0.0471822	-0.102928		-13860	0.79	0.476	1.063	7.874	8.675	8.352	8.952		-13860	-1.198	-0.732	-1.596	-6.789	-7.957	-7.503	-8.346
			-19285	-0.0771809	-0.0471822	-0.102928		-13850	0.82	0.495	1.102	7.798	8.63	8.296	8.916		-13850	-1.234	-0.754	-1.645	-6.731	-7.936	-7.467	-8.337
			-19284	-0.0771809	-0.0471822	-0.102928		-13840	0.846	0.512	1.137	7.726	8.585	8.24	8.88		-13840	-1.266	-0.773	-1.688	-6.676	-7.912	-7.431	-8.324
			-19283	-0.0771809	-0.0471822	-0.102928		-13830	0.87	0.526	1.169	7.656	8.54	8.185	8.843		-13830	-1.295	-0.791	-1.726	-6.624	-7.888	-7.396	-8.308
			-19282	-0.0771809	-0.0471822	-0.102928		-13820	0.895	0.541	1.201	7.589	8.497	8.133	8.808		-13820	-1.32	-0.806	-1.76	-6.572	-7.862	-7.36	-8.291
			-19281	-0.0771809	-0.0471822	-0.102928		-13810	0.916	0.554	1.229	7.522	8.453	8.081	8.772		-13810	-1.344	-0.821	-1.791	-6.523	-7.837	-7.326	-8.274
			-19280	-0.0771809	-0.0471822	-0.102928		-13800	0.934	0.565	1.254	7.46	8.41	8.03	8.735		-13800	-1.353	-0.826	-1.804	-6.476	-7.799	-7.285	-8.24
			-19279	-0.0771809	-0.0471822	-0.102928		-13790	0.938	0.568	1.259	7.399	8.354	7.973	8.68		-13790	-1.292	-0.789	-1.723	-6.429	-7.694	-7.202	-8.116
			-19278	-0.0771809	-0.0471822	-0.102928		-13780	0.943	0.571	1.265	7.339	8.3	7.917	8.628		-13780	-1.273	-0.777	-1.697	-6.385	-7.632	-7.147	-8.047
			-19277	-0.0771809	-0.0471822	-0.102928		-13770	0.949	0.575	1.273	7.283	8.249	7.864	8.58		-13770	-1.267	-0.774	-1.689	-6.343	-7.584	-7.101	-7.998
			-19276	-0.0771809	-0.0471822	-0.102928		-13760	0.954	0.578	1.28	7.227	8.2	7.812	8.532		-13760	-1.267	-0.773	-1.689	-6.302	-7.544	-7.06	-7.957
			-19275	-0.0771809	-0.0471822	-0.102928		-13750	0.96	0.581	1.288	7.173	8.152	7.762	8.487		-13750	-1.27	-0.776	-1.693	-6.263	-7.508	-7.024	-7.923
			-19274	-0.0771809	-0.0471822	-0.102928		-13740	0.967	0.586	1.298	7.122	8.108	7.715	8.445		-13740	-1.274	-0.778	-1.699	-6.225	-7.475	-6.988	-7.891
			-19273	-0.0771809	-0.0471822	-0.102928		-13730	0.975	0.591	1.307	7.072	8.066	7.669	8.405		-13730	-1.28	-0.782	-1.707	-6.189	-7.444	-6.956	-7.862
			-19272	-0.0771809	-0.0471822	-0.102928		-13720	0.981	0.595	1.316	7.022	8.023	7.624	8.365		-13720	-1.286	-0.786	-1.715	-6.153	-7.415	-6.924	-7.836
			-19271	-0.0771809	-0.0471822	-0.102928		-13710	0.989	0.599	1.326	6.975	7.984	7.582	8.328		-13710	-1.292	-0.789	-1.723	-6.119	-7.388	-6.894	-7.81
			-19270	-0.0771809	-0.0471822	-0.102928		-13700	0.995	0.603	1.335	6.929	7.945	7.54	8.291		-13700	-1.294	-0.791	-1.726	-6.087	-7.357	-6.863	-7.78
			-19269	-0.0771809	-0.0471822	-0.102928		-13690	0.995	0.603	1.335	6.884	7.9	7.495	8.247		-13690	-1.269	-0.775	-1.691	-6.056	-7.301	-6.817	-7.716
			-19268	-0.0771809	-0.0471822	-0.102928		-13680	0.997	0.604	1.337	6.84	7.858	7.452	8.205		-13680	-1.26	-0.769	-1.679	-6.025	-7.262	-6.781	-7.674
			-19267	-0.0771809	-0.0471822	-0.102928		-13670	0.999	0.606	1.34	6.798	7.818	7.412	8.166		-13670	-1.257	-0.768	-1.676	-5.996	-7.231	-6.75	-7.642
			-19266	-0.0771809	-0.0471822	-0.102928		-13660	1.002	0.608	1.344	6.757	7.78	7.372	8.129		-13660	-1.257	-0.767	-1.675	-5.967	-7.202	-6.722	-7.613
			-19265	-0.0771809	-0.0471822	-0.102928		-13650	1.004	0.609	1.347	6.716	7.742	7.334	8.093		-13650	-1.258	-0.768	-1.677	-5.939	-7.176	-6.695	-7.588
			-19264	-0.0771809	-0.0471822	-0.102928		-13640	1.009	0.612	1.353	6.677	7.708	7.298	8.06		-13640	-1.261	-0.77	-1.681	-5.913	-7.152	-6.67	-7.565
			-19263	-0.0771809	-0.0471822	-0.102928		-13630	1.012	0.614	1.357	6.639	7.673	7.262	8.026		-13630	-1.263	-0.771	-1.684	-5.887	-7.129	-6.646	-7.543
			-19262	-0.0771809	-0.0471822	-0.102928		-13620	1.016	0.616	1.362	6.602	7.641	7.228	7.995		-13620	-1.267	-0.774	-1.689	-5.862	-7.108	-6.624	-7.523
			-19261	-0.0771809	-0.0471822	-0.102928		-13610	1.021	0.62	1.368	6.566	7.609	7.195	7.965		-13610	-1.271	-0.776	-1.694	-5.838	-7.088	-6.602	-7.504
			-19260	-0.0771809	-0.0471822	-0.102928		-13600	1.024	0.622	1.373	6.531	7.578	7.163	7.935		-13600	-1.271	-0.776	-1.695	-5.814	-7.065	-6.579	-7.482
			-19259	-0.0771809	-0.0471822	-0.102928		-13590	1.024	0.622	1.373	6.497	7.544	7.128	7.901		-13590	-1.256	-0.767	-1.675	-5.791	-7.027	-6.547	-7.439
			-19258	-0.0771809	-0.0471822	-0.102928		-13580	1.024	0.622	1.374	6.464	7.511	7.095	7.869		-13580	-1.252	-0.764	-1.668	-5.769	-7.001	-6.522	-7.411
			-19257	-0.0771809	-0.0471822	-0.102928		-13570	1.026	0.623	1.376	6.432	7.481	7.064	7.839		-13570	-1.25	-0.763	-1.666	-5.747	-6.978	-6.499	-7.388
			-19256	-0.0771809	-0.0471822	-0.102928		-13560	1.029	0.625	1.379	6.4	7.452	7.035	7.811		-13560	-1.25	-0.763	-1.666	-5.727	-6.958	-6.479	-7.368
			-19255	-0.0771809	-0.0471822	-0.102928		-13550	1.033	0.628	1.384	6.37	7.426	7.008	7.785		-13550	-1.251	-0.763	-1.668	-5.707	-6.939	-6.46	-7.349
			-19254	-0.0771809	-0.0471822	-0.102928		-13540	1.035	0.63	1.387	6.339	7.398	6.979	7.758		-13540	-1.252	-0.764	-1.669	-5.688	-6.921	-6.441	-7.332
			-19253	-0.0771809	-0.0471822	-0.102928		-13530	1.036	0.63	1.389	6.311	7.37	6.95	7.731		-13530	-1.254	-0.765	-1.672	-5.669	-6.904	-6.424	-7.316
			-19252	-0.0771809	-0.0471822	-0.102928		-13520	1.038	0.631	1.391	6.282	7.343	6.922	7.705		-13520	-1.257	-0.767	-1.676	-5.651	-6.89	-6.408	-7.302
			-19251	-0.0771809	-0.0471822	-0.102928		-13510	1.04	0.632	1.395	6.254	7.318	6.896	7.681		-13510	-1.259	-0.769	-1.679	-5.633	-6.875	-6.392	-7.288
			-19250	-0.0771809	-0.0471822	-0.102928		-13500	1.043	0.633	1.398	6.227	7.293	6.87	7.657		-13500	-1.26	-0.769	-1.68	-5.617	-6.859	-6.376	-7.273
			-19249	-0.0771809	-0.0471822	-0.102928		-13490	1.043	0.633	1.398	6.201	7.267	6.844	7.63		-13490	-1.25	-0.763	-1.667	-5.599	-6.832	-6.353	-7.243
			-19248	-0.0771809	-0.0471822	-0.102928		-13480	1.043	0.633	1.398	6.175	7.242	6.818	7.605		-13480	-1.247	-0.761	-1.662	-5.583	-6.813	-6.335	-7.223
			-19247	-0.0771809	-0.0471822	-0.102928		-13470	1.05	0.64	1.406	6.15	7.224	6.8	7.588		-13470	-1.246	-0.761	-1.661	-5.568	-6.797	-6.319	-7.206
			-19246	-0.0771809	-0.0471822	-0.102928		-13460	1.052	0.642	1.408	6.126	7.202	6.778	7.566		-13460	-1.246	-0.76	-1.661	-5.553	-6.781	-6.303	-7.191
			-19245	-0.0771809	-0.0471822	-0.102928		-13450	1.054	0.643	1.41	6.102	7.179	6.755	7.544		-13450	-1.246	-0.76	-1.662	-5.538	-6.767	-6.288	-7.177
			-19244	-0.0771809	-0.0471822	-0.102928		-13440	1.051	0.639	1.408	6.079	7.153	6.727	7.518		-13440	-1.248	-0.762	-1.664	-5.524	-6.755	-6.276	-7.165
			-19243	-0.0771809	-0.0471822	-0.102928		-13430	1.051	0.639	1.409	6.056	7.13	6.704	7.496		-13430	-1.25	-0.764	-1.667	-5.511	-6.744	-6.264	-7.155
			-19242	-0.0771809	-0.0471822	-0.102928		-13420	1.054	0.641	1.412	6.034	7.111	6.684	7.477		-13420	-1.253	-0.765	-1.67	-5.498	-6.733	-6.253	-7.145
			-19241	-0.0771809	-0.0471822	-0.102928		-13410	1.059	0.645	1.418	6.012	7.094	6.667	7.462		-13410	-1.254	-0.766	-1.672	-5.485	-6.722	-6.241	-7.134
			-19240	-0.0771809	-0.0471822	-0.102928		-13400	1.068	0.651	1.429	5.991	7.082	6.651	7.452		-13400	-1.286	-0.785	-1.715	-5.472	-6.74	-6.247	-7.163
			-19239	-0.0771809	-0.0471822	-0.102928		-13390	1.112	0.677	1.488	5.97	7.105	6.657	7.49		-13390	-1.483	-0.906	-1.976	-5.46	-6.919	-6.352	-7.405
			-19238	-0.0771809	-0.0471822	-0.102928		-13380	1.145	0.696	1.533	5.95	7.118	6.656	7.516		-13380	-1.58	-0.966	-2.106	-5.448	-7.003	-6.399	-7.52
			-19237	-0.0771809	-0.0471822	-0.102928		-13370	1.178	0.716	1.577	5.93	7.132	6.656	7.54		-13370	-1.642	-1.003	-2.188	-5.437	-7.052	-6.424	-7.589
			-19236	-0.0771809	-0.0471822	-0.102928		-13360	1.209	0.735	1.619	5.91	7.144	6.656	7.563		-13360	-1.688	-1.032	-2.25	-5.427	-7.087	-6.442	-7.639
			-19235	-0.0771809	-0.0471822	-0.102928		-13350	1.24	0.755	1.659	5.892	7.156	6.657	7.585		-13350	-1.725	-1.054	-2.299	-5.415	-7.112	-6.453	-7.677
			-19234	-0.0771809	-0.0471822	-0.102928		-13340	1.267	0.771	1.696	5.873	7.165	6.655	7.604		-13340	-1.758	-1.074	-2.342	-5.405	-7.135	-6.463	-7.71
			-19233	-0.0771809	-0.0471822	-0.102928		-13330	1.295	0.789	1.732	5.855	7.175	6.655	7.623		-13330	-1.787	-1.092	-2.381	-5.395	-7.153	-6.47	-7.738
			-19232	-0.0771809	-0.0471822	-0.102928		-13320	1.317	0.802	1.763	5.836	7.181	6.65	7.636		-13320	-1.813	-1.108	-2.416	-5.386	-7.17	-6.477	-7.763
			-19231	-0.0771809	-0.0471822	-0.102928		-13310	1.341	0.817	1.794	5.82	7.188	6.648	7.651		-13310	-1.839	-1.124	-2.45	-5.377	-7.186	-6.483	-7.787
			-19230	-0.0771809	-0.0471822	-0.102928		-13300	1.362	0.831	1.822	5.803	7.192	6.645	7.662		-13300	-1.849	-1.13	-2.463	-5.368	-7.187	-6.48	-7.792
			-19229	-0.0771809	-0.0471822	-0.102928		-13290	1.367	0.834	1.828	5.786	7.181	6.633	7.652		-13290	-1.784	-1.09	-2.377	-5.359	-7.115	-6.432	-7.699
			-19228	-0.0771809	-0.0471822	-0.102928		-13280	1.373	0.838	1.836	5.769	7.171	6.62	7.644		-13280	-1.763	-1.077	-2.349	-5.35	-7.085	-6.411	-7.663
			-19227	-0.0771809	-0.0471822	-0.102928		-13270	1.377	0.84	1.842	5.753	7.159	6.606	7.634		-13270	-1.757	-1.073	-2.341	-5.341	-7.071	-6.399	-7.647
			-19226	-0.0771809	-0.0471822	-0.102928		-13260	1.381	0.84	1.848	5.738	7.147	6.591	7.625		-13260	-1.757	-1.074	-2.341	-5.333	-7.064	-6.392	-7.64
			-19225	-0.0771809	-0.0471822	-0.102928		-13250	1.387	0.844	1.857	5.723	7.138	6.58	7.619		-13250	-1.761	-1.077	-2.347	-5.326	-7.061	-6.387	-7.637
			-19224	-0.0771809	-0.0471822	-0.102928		-13240	1.395	0.849	1.867	5.708	7.131	6.569	7.614		-13240	-1.766	-1.079	-2.353	-5.318	-7.058	-6.382	-7.636
			-19223	-0.0771809	-0.0471822	-0.102928		-13230	1.402	0.853	1.876	5.693	7.124	6.559	7.609		-13230	-1.772	-1.083	-2.361	-5.311	-7.057	-6.379	-7.637
			-19222	-0.0771809	-0.0471822	-0.102928		-13220	1.41	0.858	1.888	5.679	7.118	6.55	7.606		-13220	-1.779	-1.088	-2.37	-5.304	-7.057	-6.376	-7.64
			-19221	-0.0771809	-0.0471822	-0.102928		-13210	1.42	0.865	1.9	5.664	7.114	6.542	7.605		-13210	-1.786	-1.092	-2.38	-5.298	-7.058	-6.374	-7.643
			-19220	-0.0771809	-0.0471822	-0.102928		-13200	1.43	0.872	1.912	5.651	7.11	6.535	7.603		-13200	-1.787	-1.092	-2.381	-5.29	-7.052	-6.368	-7.638
			-19219	-0.0771809	-0.0471822	-0.102928		-13190	1.43	0.872	1.914	5.637	7.097	6.522	7.591		-13190	-1.758	-1.074	-2.343	-5.284	-7.017	-6.344	-7.594
			-19218	-0.0771809	-0.0471822	-0.102928		-13180	1.434	0.875	1.918	5.624	7.087	6.512	7.582		-13180	-1.748	-1.068	-2.329	-5.278	-7.001	-6.331	-7.574
			-19217	-0.0771809	-0.0471822	-0.102928		-13170	1.438	0.878	1.924	5.611	7.079	6.502	7.574		-13170	-1.745	-1.066	-2.325	-5.272	-6.992	-6.323	-7.564
			-19216	-0.0771809	-0.0471822	-0.102928		-13160	1.443	0.881	1.93	5.599	7.07	6.492	7.567		-13160	-1.745	-1.066	-2.325	-5.265	-6.986	-6.317	-7.558
			-19215	-0.0771809	-0.0471822	-0.102928		-13150	1.443	0.88	1.933	5.586	7.058	6.478	7.555		-13150	-1.747	-1.067	-2.328	-5.26	-6.982	-6.313	-7.555
			-19214	-0.0771809	-0.0471822	-0.102928		-13140	1.446	0.881	1.937	5.574	7.047	6.467	7.546		-13140	-1.75	-1.07	-2.333	-5.254	-6.98	-6.31	-7.554
			-19213	-0.0771809	-0.0471822	-0.102928		-13130	1.451	0.883	1.944	5.562	7.039	6.457	7.54		-13130	-1.755	-1.073	-2.338	-5.249	-6.979	-6.307	-7.554
			-19212	-0.0771809	-0.0471822	-0.102928		-13120	1.457	0.887	1.952	5.549	7.032	6.448	7.534		-13120	-1.758	-1.075	-2.343	-5.243	-6.977	-6.304	-7.553
			-19211	-0.0771809	-0.0471822	-0.102928		-13110	1.464	0.891	1.961	5.538	7.025	6.439	7.529		-13110	-1.763	-1.077	-2.349	-5.238	-6.976	-6.301	-7.554
			-19210	-0.0771809	-0.0471822	-0.102928		-13100	1.47	0.895	1.968	5.526	7.018	6.431	7.524		-13100	-1.764	-1.078	-2.351	-5.233	-6.972	-6.297	-7.551
			-19209	-0.0771809	-0.0471822	-0.102928		-13090	1.47	0.895	1.969	5.514	7.006	6.418	7.511		-13090	-1.748	-1.068	-2.329	-5.228	-6.95	-6.282	-7.523
			-19208	-0.0771809	-0.0471822	-0.102928		-13080	1.474	0.897	1.972	5.504	6.996	6.408	7.502		-13080	-1.742	-1.065	-2.322	-5.223	-6.94	-6.273	-7.511
			-19207	-0.0771809	-0.0471822	-0.102928		-13070	1.477	0.899	1.976	5.492	6.986	6.397	7.493		-13070	-1.741	-1.064	-2.319	-5.218	-6.933	-6.267	-7.504
			-19206	-0.0771809	-0.0471822	-0.102928		-13060	1.482	0.903	1.981	5.48	6.979	6.389	7.486		-13060	-1.741	-1.064	-2.32	-5.213	-6.929	-6.262	-7.5
			-19205	-0.0771809	-0.0471822	-0.102928		-13050	1.485	0.905	1.985	5.468	6.97	6.379	7.478		-13050	-1.743	-1.066	-2.322	-5.209	-6.926	-6.259	-7.497
			-19204	-0.0771809	-0.0471822	-0.102928		-13040	1.488	0.908	1.988	5.457	6.962	6.369	7.471		-13040	-1.745	-1.067	-2.325	-5.204	-6.924	-6.256	-7.496
			-19203	-0.0771809	-0.0471822	-0.102928		-13030	1.492	0.911	1.992	5.446	6.954	6.36	7.465		-13030	-1.748	-1.069	-2.328	-5.2	-6.922	-6.253	-7.495
			-19202	-0.0771809	-0.0471822	-0.102928		-13020	1.495	0.913	1.996	5.435	6.947	6.351	7.458		-13020	-1.75	-1.07	-2.331	-5.195	-6.92	-6.25	-7.494
			-19201	-0.0771809	-0.0471822	-0.102928		-13010	1.498	0.915	1.999	5.423	6.939	6.342	7.451		-13010	-1.754	-1.073	-2.336	-5.192	-6.92	-6.249	-7.495
			-19200	-0.0578742	-0.0353797	-0.0771809		-13000	1.504	0.922	2.007	5.413	6.936	6.338	7.449		-13000	-1.754	-1.073	-2.336	-5.187	-6.917	-6.245	-7.491
			-19199	-0.0578742	-0.0353797	-0.0771809		-12990	1.505	0.923	2.007	5.402	6.927	6.329	7.439		-12990	-1.741	-1.065	-2.319	-5.181	-6.898	-6.231	-7.469
			-19198	-0.0578742	-0.0353797	-0.0771809		-12980	1.506	0.924	2.007	5.392	6.918	6.32	7.43		-12980	-1.737	-1.062	-2.313	-5.176	-6.889	-6.224	-7.459
			-19197	-0.0578742	-0.0353797	-0.0771809		-12970	1.503	0.921	2.004	5.382	6.906	6.308	7.417		-12970	-1.735	-1.061	-2.311	-5.171	-6.884	-6.219	-7.453
			-19196	-0.0578742	-0.0353797	-0.0771809		-12960	1.503	0.921	2.005	5.372	6.897	6.299	7.408		-12960	-1.736	-1.062	-2.312	-5.168	-6.882	-6.216	-7.451
			-19195	-0.0578742	-0.0353797	-0.0771809		-12950	1.503	0.921	2.005	5.362	6.889	6.29	7.399		-12950	-1.737	-1.063	-2.314	-5.165	-6.879	-6.214	-7.448
			-19194	-0.0578742	-0.0353797	-0.0771809		-12940	1.503	0.921	2.005	5.353	6.88	6.282	7.391		-12940	-1.738	-1.063	-2.315	-5.16	-6.876	-6.211	-7.446
			-19193	-0.0578742	-0.0353797	-0.0771809		-12930	1.504	0.921	2.007	5.343	6.872	6.274	7.383		-12930	-1.74	-1.065	-2.318	-5.157	-6.876	-6.209	-7.446
			-19192	-0.0578742	-0.0353797	-0.0771809		-12920	1.504	0.921	2.007	5.334	6.864	6.266	7.374		-12920	-1.742	-1.066	-2.32	-5.154	-6.874	-6.207	-7.445
			-19191	-0.0578742	-0.0353797	-0.0771809		-12910	1.505	0.921	2.008	5.326	6.856	6.258	7.367		-12910	-1.744	-1.067	-2.323	-5.151	-6.873	-6.206	-7.445
			-19190	-0.0578742	-0.0353797	-0.0771809		-12900	1.51	0.924	2.015	5.318	6.853	6.253	7.365		-12900	-1.768	-1.081	-2.355	-5.148	-6.893	-6.216	-7.473
			-19189	-0.0578742	-0.0353797	-0.0771809		-12890	1.541	0.943	2.057	5.31	6.876	6.264	7.398		-12890	-1.907	-1.167	-2.54	-5.145	-7.027	-6.297	-7.651
			-19188	-0.0578742	-0.0353797	-0.0771809		-12880	1.57	0.962	2.095	5.302	6.897	6.275	7.428		-12880	-1.977	-1.21	-2.633	-5.143	-7.092	-6.336	-7.738
			-19187	-0.0578742	-0.0353797	-0.0771809		-12870	1.594	0.977	2.127	5.295	6.913	6.283	7.452		-12870	-2.021	-1.236	-2.691	-5.14	-7.132	-6.359	-7.793
			-19186	-0.0578742	-0.0353797	-0.0771809		-12860	1.617	0.991	2.158	5.288	6.928	6.289	7.475		-12860	-2.054	-1.256	-2.736	-5.137	-7.161	-6.376	-7.833
			-19185	-0.0578742	-0.0353797	-0.0771809		-12850	1.632	0.998	2.18	5.281	6.936	6.289	7.489		-12850	-2.081	-1.273	-2.772	-5.134	-7.186	-6.39	-7.867
			-19184	-0.0578742	-0.0353797	-0.0771809		-12840	1.651	1.009	2.206	5.274	6.947	6.293	7.507		-12840	-2.106	-1.289	-2.805	-5.132	-7.208	-6.403	-7.897
			-19183	-0.0578742	-0.0353797	-0.0771809		-12830	1.67	1.02	2.231	5.267	6.958	6.297	7.524		-12830	-2.129	-1.303	-2.835	-5.13	-7.228	-6.415	-7.924
			-19182	-0.0578742	-0.0353797	-0.0771809		-12820	1.687	1.031	2.254	5.261	6.968	6.301	7.54		-12820	-2.149	-1.315	-2.862	-5.128	-7.246	-6.425	-7.948
			-19181	-0.0578742	-0.0353797	-0.0771809		-12810	1.704	1.041	2.276	5.254	6.977	6.303	7.554		-12810	-2.168	-1.327	-2.887	-5.126	-7.262	-6.434	-7.97
			-19180	-0.0578742	-0.0353797	-0.0771809		-12800	1.718	1.049	2.295	5.247	6.983	6.304	7.566		-12800	-2.175	-1.331	-2.897	-5.123	-7.267	-6.436	-7.978
			-19179	-0.0578742	-0.0353797	-0.0771809		-12790	1.718	1.049	2.296	5.241	6.976	6.297	7.559		-12790	-2.126	-1.301	-2.832	-5.122	-7.217	-6.405	-7.912
			-19178	-0.0578742	-0.0353797	-0.0771809		-12780	1.721	1.05	2.3	5.234	6.971	6.291	7.555		-12780	-2.11	-1.291	-2.81	-5.12	-7.199	-6.393	-7.89
			-19177	-0.0578742	-0.0353797	-0.0771809		-12770	1.725	1.052	2.306	5.227	6.968	6.286	7.553		-12770	-2.105	-1.288	-2.804	-5.118	-7.193	-6.389	-7.882
			-19176	-0.0578742	-0.0353797	-0.0771809		-12760	1.734	1.06	2.317	5.221	6.97	6.287	7.556		-12760	-2.105	-1.288	-2.804	-5.116	-7.191	-6.387	-7.88
			-19175	-0.0578742	-0.0353797	-0.0771809		-12750	1.739	1.063	2.324	5.215	6.967	6.283	7.556		-12750	-2.108	-1.289	-2.808	-5.114	-7.192	-6.386	-7.882
			-19174	-0.0578742	-0.0353797	-0.0771809		-12740	1.744	1.066	2.331	5.208	6.965	6.279	7.556		-12740	-2.112	-1.292	-2.814	-5.113	-7.194	-6.387	-7.885
			-19173	-0.0578742	-0.0353797	-0.0771809		-12730	1.748	1.068	2.337	5.203	6.962	6.273	7.554		-12730	-2.117	-1.294	-2.82	-5.11	-7.196	-6.387	-7.889
			-19172	-0.0578742	-0.0353797	-0.0771809		-12720	1.754	1.07	2.344	5.196	6.96	6.269	7.554		-12720	-2.123	-1.298	-2.828	-5.109	-7.201	-6.389	-7.896
			-19171	-0.0578742	-0.0353797	-0.0771809		-12710	1.762	1.076	2.354	5.19	6.961	6.268	7.557		-12710	-2.129	-1.302	-2.836	-5.107	-7.204	-6.391	-7.901
			-19170	-0.0578742	-0.0353797	-0.0771809		-12700	1.771	1.083	2.366	5.184	6.963	6.269	7.561		-12700	-2.13	-1.303	-2.838	-5.105	-7.204	-6.39	-7.902
			-19169	-0.0578742	-0.0353797	-0.0771809		-12690	1.772	1.084	2.366	5.178	6.957	6.263	7.555		-12690	-2.106	-1.287	-2.806	-5.102	-7.178	-6.372	-7.868
			-19168	-0.0578742	-0.0353797	-0.0771809		-12680	1.768	1.08	2.363	5.172	6.947	6.252	7.545		-12680	-2.098	-1.283	-2.796	-5.101	-7.168	-6.366	-7.856
			-19167	-0.0578742	-0.0353797	-0.0771809		-12670	1.769	1.079	2.364	5.166	6.94	6.244	7.539		-12670	-2.098	-1.283	-2.794	-5.099	-7.166	-6.364	-7.853
			-19166	-0.0578742	-0.0353797	-0.0771809		-12660	1.77	1.08	2.367	5.16	6.934	6.238	7.534		-12660	-2.098	-1.283	-2.795	-5.097	-7.164	-6.363	-7.851
			-19165	-0.0578742	-0.0353797	-0.0771809		-12650	1.776	1.085	2.374	5.155	6.934	6.237	7.535		-12650	-2.1	-1.284	-2.797	-5.096	-7.165	-6.362	-7.853
			-19164	-0.0578742	-0.0353797	-0.0771809		-12640	1.779	1.087	2.377	5.148	6.93	6.232	7.532		-12640	-2.102	-1.285	-2.8	-5.094	-7.165	-6.361	-7.853
			-19163	-0.0578742	-0.0353797	-0.0771809		-12630	1.782	1.088	2.382	5.143	6.926	6.227	7.529		-12630	-2.105	-1.287	-2.805	-5.093	-7.167	-6.362	-7.856
			-19162	-0.0578742	-0.0353797	-0.0771809		-12620	1.784	1.088	2.384	5.137	6.921	6.22	7.525		-12620	-2.109	-1.29	-2.81	-5.092	-7.169	-6.363	-7.86
			-19161	-0.0578742	-0.0353797	-0.0771809		-12610	1.787	1.091	2.389	5.131	6.918	6.216	7.523		-12610	-2.113	-1.292	-2.815	-5.09	-7.172	-6.364	-7.864
			-19160	-0.0578742	-0.0353797	-0.0771809		-12600	1.79	1.092	2.393	5.124	6.914	6.211	7.521		-12600	-2.114	-1.293	-2.817	-5.088	-7.171	-6.363	-7.864
			-19159	-0.0578742	-0.0353797	-0.0771809		-12590	1.79	1.092	2.394	5.119	6.908	6.205	7.514		-12590	-2.1	-1.284	-2.798	-5.086	-7.156	-6.353	-7.844
			-19158	-0.0578742	-0.0353797	-0.0771809		-12580	1.791	1.093	2.395	5.113	6.902	6.199	7.509		-12580	-2.096	-1.281	-2.792	-5.084	-7.149	-6.348	-7.836
			-19157	-0.0578742	-0.0353797	-0.0771809		-12570	1.797	1.098	2.401	5.107	6.902	6.198	7.509		-12570	-2.095	-1.281	-2.791	-5.083	-7.147	-6.346	-7.833
			-19156	-0.0578742	-0.0353797	-0.0771809		-12560	1.8	1.1	2.405	5.101	6.898	6.194	7.506		-12560	-2.095	-1.281	-2.791	-5.082	-7.146	-6.344	-7.832
			-19155	-0.0578742	-0.0353797	-0.0771809		-12550	1.802	1.102	2.408	5.096	6.894	6.19	7.503		-12550	-2.096	-1.281	-2.793	-5.08	-7.145	-6.343	-7.832
			-19154	-0.0578742	-0.0353797	-0.0771809		-12540	1.801	1.099	2.407	5.09	6.886	6.181	7.496		-12540	-2.099	-1.283	-2.796	-5.079	-7.146	-6.344	-7.834
			-19153	-0.0578742	-0.0353797	-0.0771809		-12530	1.802	1.1	2.409	5.084	6.881	6.175	7.492		-12530	-2.102	-1.285	-2.8	-5.077	-7.148	-6.344	-7.837
			-19152	-0.0578742	-0.0353797	-0.0771809		-12520	1.805	1.101	2.413	5.078	6.878	6.17	7.489		-12520	-2.105	-1.287	-2.804	-5.076	-7.15	-6.345	-7.84
			-19151	-0.0578742	-0.0353797	-0.0771809		-12510	1.808	1.103	2.417	5.072	6.875	6.166	7.487		-12510	-2.108	-1.289	-2.808	-5.074	-7.151	-6.345	-7.842
			-19150	-0.0578742	-0.0353797	-0.0771809		-12500	1.811	1.105	2.42	5.067	6.871	6.162	7.484		-12500	-2.109	-1.29	-2.81	-5.073	-7.151	-6.345	-7.843
			-19149	-0.0578742	-0.0353797	-0.0771809		-12490	1.817	1.111	2.426	5.062	6.871	6.162	7.485		-12490	-2.099	-1.284	-2.797	-5.072	-7.14	-6.337	-7.828
			-19148	-0.0578742	-0.0353797	-0.0771809		-12480	1.818	1.112	2.428	5.056	6.867	6.157	7.481		-12480	-2.095	-1.281	-2.792	-5.069	-7.134	-6.332	-7.821
			-19147	-0.0578742	-0.0353797	-0.0771809		-12470	1.817	1.11	2.427	5.051	6.86	6.15	7.474		-12470	-2.095	-1.28	-2.791	-5.068	-7.132	-6.33	-7.819
			-19146	-0.0578742	-0.0353797	-0.0771809		-12460	1.814	1.107	2.425	5.045	6.85	6.14	7.465		-12460	-2.097	-1.282	-2.793	-5.067	-7.133	-6.331	-7.82
			-19145	-0.0578742	-0.0353797	-0.0771809		-12450	1.814	1.107	2.426	5.039	6.845	6.134	7.46		-12450	-2.099	-1.283	-2.796	-5.065	-7.134	-6.331	-7.822
			-19144	-0.0578742	-0.0353797	-0.0771809		-12440	1.819	1.111	2.432	5.033	6.844	6.133	7.46		-12440	-2.101	-1.285	-2.798	-5.064	-7.134	-6.331	-7.823
			-19143	-0.0578742	-0.0353797	-0.0771809		-12430	1.822	1.113	2.435	5.028	6.841	6.129	7.458		-12430	-2.103	-1.286	-2.801	-5.063	-7.135	-6.331	-7.825
			-19142	-0.0578742	-0.0353797	-0.0771809		-12420	1.825	1.114	2.438	5.023	6.838	6.125	7.455		-12420	-2.106	-1.288	-2.805	-5.062	-7.137	-6.332	-7.827
			-19141	-0.0578742	-0.0353797	-0.0771809		-12410	1.825	1.114	2.44	5.017	6.833	6.119	7.451		-12410	-2.108	-1.289	-2.808	-5.06	-7.138	-6.332	-7.829
			-19140	-0.0578742	-0.0353797	-0.0771809		-12400	1.831	1.117	2.447	5.012	6.832	6.116	7.452		-12400	-2.126	-1.3	-2.832	-5.06	-7.154	-6.342	-7.851
			-19139	-0.0578742	-0.0353797	-0.0771809		-12390	1.854	1.132	2.477	5.007	6.849	6.125	7.477		-12390	-2.218	-1.357	-2.955	-5.058	-7.243	-6.395	-7.97
			-19138	-0.0578742	-0.0353797	-0.0771809		-12380	1.873	1.143	2.502	5.001	6.863	6.131	7.497		-12380	-2.264	-1.385	-3.016	-5.056	-7.287	-6.421	-8.029
			-19137	-0.0578742	-0.0353797	-0.0771809		-12370	1.89	1.154	2.526	4.996	6.875	6.136	7.515		-12370	-2.295	-1.404	-3.057	-5.055	-7.316	-6.439	-8.067
			-19136	-0.0578742	-0.0353797	-0.0771809		-12360	1.906	1.163	2.547	4.99	6.885	6.14	7.531		-12360	-2.319	-1.418	-3.088	-5.054	-7.338	-6.452	-8.097
			-19135	-0.0578742	-0.0353797	-0.0771809		-12350	1.921	1.172	2.568	4.985	6.895	6.144	7.546		-12350	-2.338	-1.43	-3.114	-5.053	-7.356	-6.463	-8.122
			-19134	-0.0578742	-0.0353797	-0.0771809		-12340	1.934	1.179	2.585	4.98	6.903	6.146	7.559		-12340	-2.356	-1.441	-3.138	-5.052	-7.373	-6.473	-8.144
			-19133	-0.0578742	-0.0353797	-0.0771809		-12330	1.947	1.187	2.603	4.974	6.911	6.148	7.571		-12330	-2.373	-1.452	-3.16	-5.051	-7.388	-6.482	-8.165
			-19132	-0.0578742	-0.0353797	-0.0771809		-12320	1.961	1.195	2.621	4.969	6.919	6.151	7.584		-12320	-2.387	-1.461	-3.179	-5.05	-7.402	-6.49	-8.183
			-19131	-0.0578742	-0.0353797	-0.0771809		-12310	1.98	1.209	2.645	4.963	6.933	6.16	7.603		-12310	-2.401	-1.469	-3.198	-5.05	-7.414	-6.497	-8.2
			-19130	-0.0578742	-0.0353797	-0.0771809		-12300	1.992	1.217	2.661	4.959	6.94	6.163	7.614		-12300	-2.405	-1.471	-3.204	-5.048	-7.418	-6.498	-8.206
			-19129	-0.0578742	-0.0353797	-0.0771809		-12290	1.99	1.214	2.66	4.954	6.933	6.155	7.607		-12290	-2.371	-1.45	-3.158	-5.046	-7.383	-6.476	-8.16
			-19128	-0.0578742	-0.0353797	-0.0771809		-12280	1.991	1.213	2.661	4.948	6.928	6.149	7.604		-12280	-2.362	-1.445	-3.145	-5.046	-7.373	-6.47	-8.146
			-19127	-0.0578742	-0.0353797	-0.0771809		-12270	1.995	1.216	2.667	4.943	6.927	6.146	7.604		-12270	-2.359	-1.444	-3.142	-5.045	-7.37	-6.468	-8.143
			-19126	-0.0578742	-0.0353797	-0.0771809		-12260	2.002	1.222	2.676	4.938	6.929	6.147	7.608		-12260	-2.36	-1.444	-3.144	-5.044	-7.37	-6.468	-8.143
			-19125	-0.0578742	-0.0353797	-0.0771809		-12250	2.007	1.224	2.682	4.933	6.929	6.144	7.609		-12250	-2.363	-1.445	-3.147	-5.043	-7.372	-6.468	-8.146
			-19124	-0.0578742	-0.0353797	-0.0771809		-12240	2.011	1.227	2.688	4.928	6.928	6.142	7.61		-12240	-2.366	-1.447	-3.151	-5.042	-7.374	-6.469	-8.149
			-19123	-0.0578742	-0.0353797	-0.0771809		-12230	2.016	1.23	2.695	4.923	6.928	6.14	7.612		-12230	-2.37	-1.45	-3.157	-5.041	-7.378	-6.471	-8.154
			-19122	-0.0578742	-0.0353797	-0.0771809		-12220	2.023	1.234	2.703	4.918	6.93	6.139	7.615		-12220	-2.375	-1.453	-3.164	-5.041	-7.382	-6.474	-8.16
			-19121	-0.0578742	-0.0353797	-0.0771809		-12210	2.032	1.241	2.714	4.913	6.933	6.141	7.621		-12210	-2.38	-1.456	-3.171	-5.04	-7.386	-6.476	-8.166
			-19120	-0.0578742	-0.0353797	-0.0771809		-12200	2.037	1.244	2.72	4.908	6.933	6.139	7.623		-12200	-2.382	-1.457	-3.173	-5.039	-7.386	-6.475	-8.167
			-19119	-0.0578742	-0.0353797	-0.0771809		-12190	2.035	1.242	2.718	4.903	6.926	6.131	7.616		-12190	-2.365	-1.446	-3.151	-5.038	-7.369	-6.465	-8.145
			-19118	-0.0578742	-0.0353797	-0.0771809		-12180	2.036	1.242	2.72	4.898	6.923	6.127	7.613		-12180	-2.36	-1.443	-3.144	-5.036	-7.364	-6.461	-8.138
			-19117	-0.0578742	-0.0353797	-0.0771809		-12170	2.038	1.243	2.723	4.893	6.92	6.123	7.61		-12170	-2.36	-1.443	-3.143	-5.036	-7.363	-6.46	-8.136
			-19116	-0.0578742	-0.0353797	-0.0771809		-12160	2.041	1.245	2.726	4.888	6.918	6.12	7.609		-12160	-2.361	-1.444	-3.145	-5.035	-7.364	-6.46	-8.138
			-19115	-0.0578742	-0.0353797	-0.0771809		-12150	2.045	1.248	2.732	4.883	6.917	6.118	7.609		-12150	-2.363	-1.445	-3.147	-5.034	-7.364	-6.46	-8.139
			-19114	-0.0578742	-0.0353797	-0.0771809		-12140	2.05	1.252	2.739	4.879	6.917	6.118	7.611		-12140	-2.365	-1.446	-3.151	-5.033	-7.366	-6.461	-8.141
			-19113	-0.0578742	-0.0353797	-0.0771809		-12130	2.053	1.254	2.743	4.873	6.916	6.115	7.611		-12130	-2.368	-1.448	-3.155	-5.033	-7.368	-6.462	-8.145
			-19112	-0.0578742	-0.0353797	-0.0771809		-12120	2.055	1.255	2.747	4.869	6.913	6.111	7.609		-12120	-2.371	-1.45	-3.159	-5.031	-7.37	-6.463	-8.148
			-19111	-0.0578742	-0.0353797	-0.0771809		-12110	2.059	1.257	2.752	4.864	6.912	6.108	7.609		-12110	-2.376	-1.453	-3.165	-5.031	-7.374	-6.465	-8.153
			-19110	-0.0578742	-0.0353797	-0.0771809		-12100	2.062	1.258	2.756	4.859	6.909	6.104	7.608		-12100	-2.377	-1.454	-3.167	-5.03	-7.375	-6.465	-8.154
			-19109	-0.0578742	-0.0353797	-0.0771809		-12090	2.066	1.261	2.76	4.854	6.908	6.102	7.607		-12090	-2.367	-1.447	-3.153	-5.029	-7.363	-6.457	-8.139
			-19108	-0.0578742	-0.0353797	-0.0771809		-12080	2.068	1.262	2.762	4.85	6.905	6.099	7.605		-12080	-2.364	-1.445	-3.149	-5.028	-7.359	-6.454	-8.134
			-19107	-0.0578742	-0.0353797	-0.0771809		-12070	2.072	1.264	2.765	4.845	6.903	6.096	7.603		-12070	-2.364	-1.445	-3.148	-5.026	-7.358	-6.453	-8.133
			-19106	-0.0578742	-0.0353797	-0.0771809		-12060	2.074	1.265	2.768	4.841	6.901	6.093	7.601		-12060	-2.365	-1.446	-3.15	-5.026	-7.358	-6.453	-8.134
			-19105	-0.0578742	-0.0353797	-0.0771809		-12050	2.074	1.263	2.767	4.836	6.895	6.086	7.596		-12050	-2.368	-1.448	-3.153	-5.025	-7.36	-6.454	-8.136
			-19104	-0.0578742	-0.0353797	-0.0771809		-12040	2.076	1.265	2.77	4.831	6.892	6.082	7.594		-12040	-2.37	-1.449	-3.156	-5.024	-7.361	-6.455	-8.138
			-19103	-0.0578742	-0.0353797	-0.0771809		-12030	2.083	1.272	2.777	4.826	6.895	6.084	7.598		-12030	-2.372	-1.451	-3.159	-5.023	-7.363	-6.455	-8.141
			-19102	-0.0578742	-0.0353797	-0.0771809		-12020	2.088	1.275	2.782	4.822	6.894	6.082	7.598		-12020	-2.376	-1.453	-3.163	-5.023	-7.366	-6.457	-8.145
			-19101	-0.0578742	-0.0353797	-0.0771809		-12010	2.09	1.277	2.785	4.818	6.892	6.078	7.597		-12010	-2.378	-1.454	-3.166	-5.021	-7.367	-6.457	-8.147
			-19100	-0.0471822	-0.0288435	-0.0629221		-12000	2.092	1.279	2.787	4.813	6.889	6.075	7.595		-12000	-2.38	-1.456	-3.169	-5.021	-7.369	-6.458	-8.15
			-19099	-0.0471822	-0.0288435	-0.0629221		-11990	2.093	1.281	2.787	4.809	6.885	6.071	7.592		-11990	-2.372	-1.451	-3.158	-5.018	-7.358	-6.45	-8.136
			-19098	-0.0471822	-0.0288435	-0.0629221		-11980	2.095	1.284	2.79	4.804	6.883	6.068	7.591		-11980	-2.37	-1.451	-3.155	-5.016	-7.355	-6.448	-8.132
			-19097	-0.0471822	-0.0288435	-0.0629221		-11970	2.094	1.283	2.788	4.8	6.878	6.062	7.587		-11970	-2.37	-1.45	-3.155	-5.014	-7.353	-6.446	-8.131
			-19096	-0.0471822	-0.0288435	-0.0629221		-11960	2.092	1.281	2.786	4.795	6.871	6.055	7.582		-11960	-2.372	-1.452	-3.157	-5.014	-7.355	-6.447	-8.133
			-19095	-0.0471822	-0.0288435	-0.0629221		-11950	2.096	1.284	2.79	4.79	6.871	6.053	7.584		-11950	-2.374	-1.454	-3.159	-5.013	-7.356	-6.448	-8.135
			-19094	-0.0471822	-0.0288435	-0.0629221		-11940	2.101	1.29	2.796	4.785	6.873	6.054	7.587		-11940	-2.375	-1.454	-3.161	-5.012	-7.356	-6.447	-8.136
			-19093	-0.0471822	-0.0288435	-0.0629221		-11930	2.103	1.292	2.798	4.78	6.872	6.051	7.588		-11930	-2.376	-1.454	-3.163	-5.011	-7.357	-6.447	-8.137
			-19092	-0.0471822	-0.0288435	-0.0629221		-11920	2.105	1.294	2.801	4.777	6.875	6.051	7.592		-11920	-2.377	-1.455	-3.165	-5.009	-7.356	-6.445	-8.138
			-19091	-0.0471822	-0.0288435	-0.0629221		-11910	2.106	1.294	2.802	4.776	6.878	6.051	7.598		-11910	-2.375	-1.454	-3.162	-5.001	-7.349	-6.438	-8.129
			-19090	-0.0471822	-0.0288435	-0.0629221		-11900	2.109	1.294	2.807	4.774	6.882	6.051	7.605		-11900	-2.395	-1.467	-3.189	-4.994	-7.362	-6.443	-8.149
			-19089	-0.0471822	-0.0288435	-0.0629221		-11890	2.14	1.313	2.849	4.771	6.915	6.07	7.649		-11890	-2.526	-1.547	-3.363	-4.988	-7.485	-6.516	-8.314
			-19088	-0.0471822	-0.0288435	-0.0629221		-11880	2.169	1.332	2.887	4.768	6.947	6.089	7.691		-11880	-2.589	-1.586	-3.447	-4.983	-7.542	-6.55	-8.392
			-19087	-0.0471822	-0.0288435	-0.0629221		-11870	2.192	1.345	2.919	4.767	6.973	6.103	7.725		-11870	-2.629	-1.61	-3.499	-4.978	-7.577	-6.569	-8.44
			-19086	-0.0471822	-0.0288435	-0.0629221		-11860	2.212	1.356	2.946	4.764	6.995	6.115	7.755		-11860	-2.659	-1.628	-3.539	-4.974	-7.603	-6.584	-8.476
			-19085	-0.0471822	-0.0288435	-0.0629221		-11850	2.23	1.366	2.971	4.761	7.016	6.125	7.782		-11850	-2.683	-1.643	-3.572	-4.971	-7.625	-6.596	-8.505
			-19084	-0.0471822	-0.0288435	-0.0629221		-11840	2.246	1.374	2.995	4.758	7.035	6.135	7.808		-11840	-2.705	-1.657	-3.601	-4.968	-7.645	-6.607	-8.532
			-19083	-0.0471822	-0.0288435	-0.0629221		-11830	2.267	1.388	3.022	4.756	7.058	6.15	7.837		-11830	-2.725	-1.669	-3.627	-4.966	-7.663	-6.618	-8.556
			-19082	-0.0471822	-0.0288435	-0.0629221		-11820	2.287	1.401	3.049	4.753	7.08	6.164	7.866		-11820	-2.742	-1.679	-3.649	-4.963	-7.678	-6.626	-8.577
			-19081	-0.0471822	-0.0288435	-0.0629221		-11810	2.304	1.411	3.072	4.751	7.099	6.176	7.891		-11810	-2.758	-1.689	-3.671	-4.961	-7.692	-6.634	-8.597
			-19080	-0.0471822	-0.0288435	-0.0629221		-11800	2.319	1.42	3.092	4.749	7.116	6.187	7.913		-11800	-2.763	-1.692	-3.679	-4.96	-7.697	-6.636	-8.603
			-19079	-0.0471822	-0.0288435	-0.0629221		-11790	2.319	1.419	3.093	4.747	7.118	6.188	7.915		-11790	-2.718	-1.664	-3.618	-4.957	-7.65	-6.607	-8.542
			-19078	-0.0471822	-0.0288435	-0.0629221		-11780	2.321	1.419	3.096	4.746	7.121	6.19	7.919		-11780	-2.703	-1.655	-3.598	-4.955	-7.635	-6.597	-8.522
			-19077	-0.0471822	-0.0288435	-0.0629221		-11770	2.327	1.423	3.104	4.744	7.129	6.196	7.929		-11770	-2.699	-1.652	-3.593	-4.954	-7.63	-6.594	-8.515
			-19076	-0.0471822	-0.0288435	-0.0629221		-11760	2.335	1.429	3.114	4.743	7.138	6.203	7.94		-11760	-2.699	-1.652	-3.593	-4.953	-7.629	-6.593	-8.515
			-19075	-0.0471822	-0.0288435	-0.0629221		-11750	2.344	1.435	3.125	4.743	7.148	6.211	7.951		-11750	-2.701	-1.653	-3.596	-4.953	-7.63	-6.593	-8.516
			-19074	-0.0471822	-0.0288435	-0.0629221		-11740	2.353	1.442	3.137	4.742	7.159	6.22	7.964		-11740	-2.703	-1.654	-3.599	-4.951	-7.631	-6.593	-8.519
			-19073	-0.0471822	-0.0288435	-0.0629221		-11730	2.359	1.445	3.145	4.742	7.166	6.224	7.973		-11730	-2.706	-1.656	-3.604	-4.95	-7.634	-6.594	-8.523
			-19072	-0.0471822	-0.0288435	-0.0629221		-11720	2.362	1.446	3.151	4.742	7.17	6.226	7.98		-11720	-2.712	-1.66	-3.611	-4.949	-7.639	-6.597	-8.529
			-19071	-0.0471822	-0.0288435	-0.0629221		-11710	2.366	1.447	3.157	4.743	7.175	6.229	7.987		-11710	-2.718	-1.663	-3.619	-4.948	-7.644	-6.6	-8.536
			-19070	-0.0471822	-0.0288435	-0.0629221		-11700	2.367	1.445	3.16	4.743	7.177	6.228	7.99		-11700	-2.721	-1.665	-3.622	-4.948	-7.646	-6.602	-8.539
			-19069	-0.0471822	-0.0288435	-0.0629221		-11690	2.371	1.448	3.164	4.744	7.181	6.232	7.995		-11690	-2.7	-1.653	-3.595	-4.948	-7.626	-6.59	-8.512
			-19068	-0.0471822	-0.0288435	-0.0629221		-11680	2.376	1.453	3.171	4.745	7.187	6.238	8.002		-11680	-2.693	-1.649	-3.586	-4.948	-7.618	-6.585	-8.502
			-19067	-0.0471822	-0.0288435	-0.0629221		-11670	2.376	1.451	3.171	4.747	7.187	6.237	8.003		-11670	-2.691	-1.647	-3.583	-4.947	-7.615	-6.583	-8.499
			-19066	-0.0471822	-0.0288435	-0.0629221		-11660	2.376	1.45	3.173	4.748	7.188	6.237	8.005		-11660	-2.692	-1.648	-3.585	-4.947	-7.617	-6.584	-8.5
			-19065	-0.0471822	-0.0288435	-0.0629221		-11650	2.384	1.456	3.182	4.749	7.196	6.244	8.014		-11650	-2.694	-1.649	-3.588	-4.947	-7.618	-6.585	-8.502
			-19064	-0.0471822	-0.0288435	-0.0629221		-11640	2.388	1.459	3.188	4.751	7.201	6.248	8.02		-11640	-2.696	-1.65	-3.591	-4.947	-7.62	-6.585	-8.505
			-19063	-0.0471822	-0.0288435	-0.0629221		-11630	2.394	1.463	3.196	4.752	7.207	6.253	8.028		-11630	-2.7	-1.652	-3.595	-4.947	-7.623	-6.587	-8.509
			-19062	-0.0471822	-0.0288435	-0.0629221		-11620	2.399	1.466	3.202	4.753	7.212	6.256	8.034		-11620	-2.703	-1.654	-3.599	-4.947	-7.625	-6.588	-8.512
			-19061	-0.0471822	-0.0288435	-0.0629221		-11610	2.396	1.462	3.201	4.754	7.21	6.252	8.033		-11610	-2.707	-1.657	-3.605	-4.946	-7.629	-6.591	-8.518
			-19060	-0.0471822	-0.0288435	-0.0629221		-11600	2.4	1.463	3.206	4.755	7.213	6.254	8.038		-11600	-2.71	-1.659	-3.608	-4.947	-7.632	-6.593	-8.521
			-19059	-0.0471822	-0.0288435	-0.0629221		-11590	2.405	1.468	3.211	4.755	7.218	6.259	8.043		-11590	-2.697	-1.65	-3.591	-4.946	-7.619	-6.584	-8.504
			-19058	-0.0471822	-0.0288435	-0.0629221		-11580	2.408	1.47	3.215	4.756	7.221	6.261	8.046		-11580	-2.693	-1.648	-3.586	-4.946	-7.615	-6.581	-8.498
			-19057	-0.0471822	-0.0288435	-0.0629221		-11570	2.414	1.475	3.222	4.758	7.227	6.266	8.053		-11570	-2.693	-1.647	-3.586	-4.946	-7.614	-6.581	-8.498
			-19056	-0.0471822	-0.0288435	-0.0629221		-11560	2.416	1.476	3.225	4.758	7.23	6.268	8.056		-11560	-2.692	-1.647	-3.586	-4.945	-7.613	-6.58	-8.497
			-19055	-0.0471822	-0.0288435	-0.0629221		-11550	2.412	1.47	3.222	4.759	7.225	6.262	8.053		-11550	-2.695	-1.649	-3.589	-4.945	-7.616	-6.582	-8.5
			-19054	-0.0471822	-0.0288435	-0.0629221		-11540	2.413	1.471	3.225	4.759	7.226	6.263	8.055		-11540	-2.698	-1.651	-3.593	-4.945	-7.619	-6.584	-8.504
			-19053	-0.0471822	-0.0288435	-0.0629221		-11530	2.423	1.479	3.236	4.76	7.236	6.271	8.066		-11530	-2.701	-1.652	-3.597	-4.945	-7.621	-6.585	-8.507
			-19052	-0.0471822	-0.0288435	-0.0629221		-11520	2.428	1.482	3.242	4.761	7.241	6.275	8.072		-11520	-2.704	-1.654	-3.601	-4.945	-7.624	-6.586	-8.511
			-19051	-0.0471822	-0.0288435	-0.0629221		-11510	2.431	1.484	3.247	4.761	7.244	6.276	8.076		-11510	-2.707	-1.656	-3.605	-4.945	-7.626	-6.588	-8.514
			-19050	-0.0471822	-0.0288435	-0.0629221		-11500	2.435	1.486	3.251	4.762	7.247	6.278	8.08		-11500	-2.708	-1.657	-3.607	-4.945	-7.627	-6.588	-8.516
			-19049	-0.0471822	-0.0288435	-0.0629221		-11490	2.434	1.485	3.251	4.761	7.246	6.277	8.079		-11490	-2.702	-1.654	-3.598	-4.945	-7.622	-6.586	-8.508
			-19048	-0.0471822	-0.0288435	-0.0629221		-11480	2.438	1.488	3.256	4.762	7.249	6.28	8.083		-11480	-2.701	-1.654	-3.597	-4.945	-7.621	-6.586	-8.507
			-19047	-0.0471822	-0.0288435	-0.0629221		-11470	2.445	1.493	3.263	4.762	7.255	6.285	8.09		-11470	-2.701	-1.653	-3.596	-4.945	-7.62	-6.585	-8.506
			-19046	-0.0471822	-0.0288435	-0.0629221		-11460	2.446	1.494	3.265	4.762	7.256	6.285	8.092		-11460	-2.702	-1.653	-3.598	-4.945	-7.621	-6.585	-8.507
			-19045	-0.0471822	-0.0288435	-0.0629221		-11450	2.446	1.492	3.266	4.762	7.256	6.284	8.092		-11450	-2.704	-1.655	-3.601	-4.945	-7.623	-6.587	-8.51
			-19044	-0.0471822	-0.0288435	-0.0629221		-11440	2.448	1.493	3.269	4.763	7.257	6.284	8.094		-11440	-2.706	-1.656	-3.604	-4.945	-7.625	-6.588	-8.513
			-19043	-0.0471822	-0.0288435	-0.0629221		-11430	2.449	1.493	3.272	4.763	7.258	6.284	8.096		-11430	-2.709	-1.658	-3.608	-4.945	-7.628	-6.59	-8.517
			-19042	-0.0471822	-0.0288435	-0.0629221		-11420	2.454	1.497	3.278	4.762	7.262	6.287	8.102		-11420	-2.713	-1.66	-3.612	-4.945	-7.631	-6.592	-8.521
			-19041	-0.0471822	-0.0288435	-0.0629221		-11410	2.462	1.503	3.287	4.762	7.269	6.293	8.11		-11410	-2.715	-1.661	-3.615	-4.945	-7.633	-6.593	-8.524
			-19040	-0.0471822	-0.0288435	-0.0629221		-11400	2.463	1.502	3.288	4.762	7.269	6.292	8.111		-11400	-2.716	-1.662	-3.617	-4.945	-7.635	-6.593	-8.525
			-19039	-0.0471822	-0.0288435	-0.0629221		-11390	2.483	1.521	3.309	4.762	7.289	6.311	8.131		-11390	-2.718	-1.666	-3.617	-4.944	-7.636	-6.597	-8.525
			-19038	-0.0471822	-0.0288435	-0.0629221		-11380	2.484	1.522	3.311	4.761	7.29	6.312	8.132		-11380	-2.718	-1.667	-3.617	-4.944	-7.635	-6.596	-8.523
			-19037	-0.0471822	-0.0288435	-0.0629221		-11370	2.485	1.522	3.313	4.761	7.29	6.311	8.133		-11370	-2.718	-1.667	-3.617	-4.943	-7.634	-6.596	-8.523
			-19036	-0.0471822	-0.0288435	-0.0629221		-11360	2.492	1.527	3.32	4.76	7.296	6.316	8.14		-11360	-2.719	-1.667	-3.618	-4.943	-7.634	-6.595	-8.524
			-19035	-0.0471822	-0.0288435	-0.0629221		-11350	2.497	1.531	3.326	4.761	7.3	6.32	8.145		-11350	-2.719	-1.666	-3.619	-4.942	-7.634	-6.594	-8.524
			-19034	-0.0471822	-0.0288435	-0.0629221		-11340	2.497	1.53	3.328	4.761	7.3	6.318	8.146		-11340	-2.72	-1.666	-3.62	-4.941	-7.634	-6.594	-8.524
			-19033	-0.0471822	-0.0288435	-0.0629221		-11330	2.498	1.53	3.33	4.76	7.301	6.318	8.147		-11330	-2.722	-1.667	-3.623	-4.94	-7.636	-6.594	-8.527
			-19032	-0.0471822	-0.0288435	-0.0629221		-11320	2.495	1.526	3.328	4.76	7.297	6.313	8.145		-11320	-2.725	-1.669	-3.626	-4.94	-7.638	-6.596	-8.53
			-19031	-0.0471822	-0.0288435	-0.0629221		-11310	2.497	1.527	3.331	4.76	7.299	6.314	8.147		-11310	-2.728	-1.672	-3.631	-4.94	-7.641	-6.598	-8.534
			-19030	-0.0471822	-0.0288435	-0.0629221		-11300	2.505	1.534	3.34	4.76	7.306	6.32	8.156		-11300	-2.728	-1.672	-3.632	-4.939	-7.641	-6.597	-8.534
			-19029	-0.0471822	-0.0288435	-0.0629221		-11290	2.51	1.537	3.345	4.759	7.31	6.324	8.16		-11290	-2.724	-1.669	-3.626	-4.938	-7.635	-6.593	-8.527
			-19028	-0.0471822	-0.0288435	-0.0629221		-11280	2.509	1.536	3.346	4.759	7.309	6.322	8.16		-11280	-2.724	-1.669	-3.625	-4.938	-7.634	-6.592	-8.525
			-19027	-0.0471822	-0.0288435	-0.0629221		-11270	2.51	1.536	3.347	4.758	7.31	6.321	8.161		-11270	-2.724	-1.669	-3.625	-4.936	-7.633	-6.591	-8.525
			-19026	-0.0471822	-0.0288435	-0.0629221		-11260	2.51	1.535	3.348	4.758	7.309	6.32	8.161		-11260	-2.725	-1.669	-3.627	-4.936	-7.634	-6.592	-8.526
			-19025	-0.0471822	-0.0288435	-0.0629221		-11250	2.511	1.536	3.351	4.758	7.31	6.32	8.163		-11250	-2.727	-1.671	-3.63	-4.936	-7.636	-6.593	-8.528
			-19024	-0.0471822	-0.0288435	-0.0629221		-11240	2.516	1.539	3.357	4.757	7.315	6.324	8.168		-11240	-2.728	-1.672	-3.632	-4.935	-7.637	-6.593	-8.53
			-19023	-0.0471822	-0.0288435	-0.0629221		-11230	2.519	1.541	3.361	4.757	7.317	6.325	8.171		-11230	-2.73	-1.673	-3.634	-4.935	-7.638	-6.593	-8.532
			-19022	-0.0471822	-0.0288435	-0.0629221		-11220	2.52	1.54	3.363	4.756	7.317	6.324	8.172		-11220	-2.733	-1.674	-3.637	-4.934	-7.64	-6.594	-8.534
			-19021	-0.0471822	-0.0288435	-0.0629221		-11210	2.521	1.541	3.366	4.755	7.318	6.324	8.175		-11210	-2.736	-1.676	-3.641	-4.934	-7.643	-6.596	-8.538
			-19020	-0.0471822	-0.0288435	-0.0629221		-11200	2.521	1.539	3.366	4.755	7.317	6.322	8.174		-11200	-2.737	-1.677	-3.643	-4.934	-7.644	-6.597	-8.54
			-19019	-0.0471822	-0.0288435	-0.0629221		-11190	2.538	1.556	3.384	4.755	7.333	6.337	8.191		-11190	-2.74	-1.681	-3.645	-4.933	-7.646	-6.6	-8.541
			-19018	-0.0471822	-0.0288435	-0.0629221		-11180	2.545	1.562	3.392	4.754	7.34	6.343	8.198		-11180	-2.74	-1.682	-3.645	-4.933	-7.646	-6.6	-8.541
			-19017	-0.0471822	-0.0288435	-0.0629221		-11170	2.546	1.562	3.394	4.753	7.34	6.343	8.199		-11170	-2.74	-1.681	-3.645	-4.933	-7.645	-6.599	-8.54
			-19016	-0.0471822	-0.0288435	-0.0629221		-11160	2.547	1.562	3.396	4.753	7.34	6.342	8.2		-11160	-2.74	-1.681	-3.646	-4.931	-7.645	-6.598	-8.54
			-19015	-0.0471822	-0.0288435	-0.0629221		-11150	2.549	1.563	3.399	4.753	7.342	6.342	8.202		-11150	-2.742	-1.681	-3.648	-4.931	-7.646	-6.599	-8.542
			-19014	-0.0471822	-0.0288435	-0.0629221		-11140	2.554	1.567	3.405	4.752	7.346	6.346	8.207		-11140	-2.743	-1.682	-3.65	-4.931	-7.647	-6.599	-8.543
			-19013	-0.0471822	-0.0288435	-0.0629221		-11130	2.555	1.567	3.407	4.751	7.346	6.345	8.208		-11130	-2.744	-1.683	-3.652	-4.93	-7.648	-6.599	-8.545
			-19012	-0.0471822	-0.0288435	-0.0629221		-11120	2.551	1.562	3.404	4.751	7.341	6.339	8.204		-11120	-2.747	-1.685	-3.655	-4.93	-7.65	-6.6	-8.548
			-19011	-0.0471822	-0.0288435	-0.0629221		-11110	2.553	1.563	3.408	4.75	7.343	6.34	8.206		-11110	-2.75	-1.687	-3.659	-4.93	-7.653	-6.602	-8.551
			-19010	-0.0471822	-0.0288435	-0.0629221		-11100	2.559	1.567	3.414	4.749	7.347	6.343	8.211		-11100	-2.751	-1.687	-3.661	-4.929	-7.654	-6.602	-8.553
			-19009	-0.0471822	-0.0288435	-0.0629221		-11090	2.557	1.564	3.413	4.749	7.344	6.34	8.209		-11090	-2.747	-1.684	-3.655	-4.929	-7.648	-6.598	-8.547
			-19008	-0.0471822	-0.0288435	-0.0629221		-11080	2.557	1.564	3.414	4.748	7.344	6.339	8.209		-11080	-2.746	-1.683	-3.654	-4.928	-7.647	-6.597	-8.545
			-19007	-0.0471822	-0.0288435	-0.0629221		-11070	2.558	1.564	3.416	4.747	7.344	6.338	8.209		-11070	-2.747	-1.684	-3.656	-4.928	-7.648	-6.598	-8.547
			-19006	-0.0471822	-0.0288435	-0.0629221		-11060	2.558	1.563	3.417	4.746	7.343	6.336	8.209		-11060	-2.748	-1.684	-3.658	-4.927	-7.649	-6.598	-8.548
			-19005	-0.0471822	-0.0288435	-0.0629221		-11050	2.561	1.565	3.421	4.746	7.345	6.338	8.211		-11050	-2.751	-1.686	-3.661	-4.928	-7.652	-6.6	-8.551
			-19004	-0.0471822	-0.0288435	-0.0629221		-11040	2.57	1.572	3.43	4.745	7.352	6.344	8.219		-11040	-2.752	-1.687	-3.663	-4.927	-7.653	-6.6	-8.553
			-19003	-0.0471822	-0.0288435	-0.0629221		-11030	2.572	1.574	3.433	4.745	7.353	6.344	8.221		-11030	-2.754	-1.688	-3.666	-4.927	-7.654	-6.601	-8.555
			-19002	-0.0471822	-0.0288435	-0.0629221		-11020	2.572	1.573	3.435	4.744	7.352	6.343	8.221		-11020	-2.756	-1.689	-3.669	-4.927	-7.656	-6.602	-8.558
			-19001	-0.0471822	-0.0288435	-0.0629221		-11010	2.576	1.575	3.439	5.958	8.571	7.56	9.441		-11010	-2.759	-1.69	-3.672	-8.672	-11.358	-10.321	-12.246
			-19000	-0.0402692	-0.0246173	-0.0537028		-11000	2.579	1.578	3.444	6.93	9.551	8.538	10.423		-11000	-2.76	-1.691	-3.674	-10.477	-13.144	-12.114	-14.025
			-18999	-0.0402692	-0.0246173	-0.0537028		-10990	2.591	1.589	3.456	7.814	10.45	9.435	11.324		-10990	-2.76	-1.692	-3.673	-11.598	-14.253	-13.229	-15.13
			-18998	-0.0402692	-0.0246173	-0.0537028		-10980	2.591	1.588	3.457	8.63	11.27	10.252	12.146		-10980	-2.761	-1.694	-3.674	-12.424	-15.073	-14.051	-15.947
			-18997	-0.0402692	-0.0246173	-0.0537028		-10970	2.593	1.59	3.46	9.388	12.035	11.015	12.914		-10970	-2.762	-1.694	-3.675	-13.088	-15.732	-14.712	-16.604
			-18996	-0.0402692	-0.0246173	-0.0537028		-10960	2.595	1.591	3.463	10.097	12.751	11.728	13.632		-10960	-2.763	-1.694	-3.676	-13.647	-16.287	-15.269	-17.158
			-18995	-0.0402692	-0.0246173	-0.0537028		-10950	2.598	1.593	3.467	10.764	13.426	12.401	14.309		-10950	-2.765	-1.696	-3.679	-14.133	-16.771	-15.753	-17.641
			-18994	-0.0402692	-0.0246173	-0.0537028		-10940	2.6	1.594	3.47	11.395	14.063	13.036	14.949		-10940	-2.766	-1.696	-3.681	-14.562	-17.198	-16.181	-18.068
			-18993	-0.0402692	-0.0246173	-0.0537028		-10930	2.604	1.596	3.474	11.995	14.671	13.641	15.56		-10930	-2.768	-1.697	-3.683	-14.955	-17.589	-16.572	-18.458
			-18992	-0.0402692	-0.0246173	-0.0537028		-10920	2.607	1.599	3.479	12.568	15.252	14.219	16.143		-10920	-2.769	-1.698	-3.686	-15.318	-17.951	-16.935	-18.821
			-18991	-0.0402692	-0.0246173	-0.0537028		-10910	2.609	1.599	3.481	13.117	15.808	14.772	16.701		-10910	-2.772	-1.699	-3.689	-15.661	-18.293	-17.277	-19.162
			-18990	-0.0402692	-0.0246173	-0.0537028		-10900	2.611	1.6	3.484	13.646	16.343	15.305	17.239		-10900	-2.774	-1.701	-3.692	-15.986	-18.617	-17.602	-19.486
			-18989	-0.0402692	-0.0246173	-0.0537028		-10890	2.615	1.604	3.49	14.157	16.863	15.822	17.761		-10890	-2.777	-1.703	-3.695	-16.298	-18.93	-17.915	-19.799
			-18988	-0.0402692	-0.0246173	-0.0537028		-10880	2.618	1.605	3.493	14.651	17.364	16.321	18.265		-10880	-2.779	-1.705	-3.698	-16.6	-19.232	-18.217	-20.1
			-18987	-0.0402692	-0.0246173	-0.0537028		-10870	2.621	1.607	3.497	15.132	17.852	16.806	18.756		-10870	-2.781	-1.706	-3.701	-16.897	-19.528	-18.514	-20.397
			-18986	-0.0402692	-0.0246173	-0.0537028		-10860	2.622	1.608	3.5	15.6	18.327	17.278	19.232		-10860	-2.784	-1.707	-3.704	-17.191	-19.822	-18.808	-20.69
			-18985	-0.0402692	-0.0246173	-0.0537028		-10850	2.628	1.612	3.506	16.057	18.793	17.741	19.701		-10850	-2.785	-1.708	-3.706	-17.466	-20.097	-19.082	-20.965
			-18984	-0.0402692	-0.0246173	-0.0537028		-10840	2.631	1.614	3.51	16.503	19.247	18.193	20.158		-10840	-2.787	-1.709	-3.709	-17.724	-20.354	-19.339	-21.222
			-18983	-0.0402692	-0.0246173	-0.0537028		-10830	2.631	1.613	3.512	16.94	19.689	18.632	20.602		-10830	-2.79	-1.711	-3.712	-17.972	-20.603	-19.588	-21.472
			-18982	-0.0402692	-0.0246173	-0.0537028		-10820	2.634	1.615	3.515	17.369	20.125	19.065	21.04		-10820	-2.792	-1.712	-3.715	-18.215	-20.847	-19.831	-21.715
			-18981	-0.0402692	-0.0246173	-0.0537028		-10810	2.635	1.615	3.518	16.566	19.326	18.264	20.243		-10810	-2.795	-1.714	-3.719	-15.076	-17.75	-16.719	-18.633
			-18980	-0.0402692	-0.0246173	-0.0537028		-10800	2.636	1.615	3.52	15.985	18.747	17.685	19.665		-10800	-2.796	-1.715	-3.721	-13.653	-16.346	-15.308	-17.235
			-18979	-0.0402692	-0.0246173	-0.0537028		-10790	2.651	1.629	3.535	15.487	18.262	17.199	19.181		-10790	-2.798	-1.717	-3.722	-12.832	-15.534	-14.493	-16.425
			-18978	-0.0402692	-0.0246173	-0.0537028		-10780	2.653	1.631	3.538	15.05	17.827	16.763	18.746		-10780	-2.798	-1.717	-3.722	-12.271	-14.98	-13.937	-15.873
			-18977	-0.0402692	-0.0246173	-0.0537028		-10770	2.653	1.63	3.539	14.665	17.442	16.378	18.361		-10770	-2.798	-1.717	-3.723	-11.85	-14.564	-13.519	-15.459
			-18976	-0.0402692	-0.0246173	-0.0537028		-10760	2.655	1.63	3.541	14.325	17.102	16.038	18.022		-10760	-2.8	-1.719	-3.726	-11.516	-14.235	-13.188	-15.131
			-18975	-0.0402692	-0.0246173	-0.0537028		-10750	2.656	1.631	3.543	14.023	16.8	15.735	17.721		-10750	-2.802	-1.719	-3.728	-11.241	-13.964	-12.915	-14.862
			-18974	-0.0402692	-0.0246173	-0.0537028		-10740	2.657	1.631	3.545	13.752	16.53	15.465	17.451		-10740	-2.803	-1.72	-3.73	-11.01	-13.737	-12.686	-14.636
			-18973	-0.0402692	-0.0246173	-0.0537028		-10730	2.657	1.63	3.546	13.509	16.285	15.22	17.207		-10730	-2.805	-1.721	-3.732	-10.812	-13.543	-12.491	-14.443
			-18972	-0.0402692	-0.0246173	-0.0537028		-10720	2.657	1.629	3.547	13.289	16.065	14.999	16.988		-10720	-2.808	-1.723	-3.735	-10.641	-13.377	-12.323	-14.278
			-18971	-0.0402692	-0.0246173	-0.0537028		-10710	2.657	1.628	3.548	13.091	15.865	14.798	16.788		-10710	-2.811	-1.725	-3.739	-10.492	-13.231	-12.176	-14.134
			-18970	-0.0402692	-0.0246173	-0.0537028		-10700	2.659	1.629	3.55	12.907	15.684	14.616	16.607		-10700	-2.812	-1.725	-3.741	-10.359	-13.102	-12.045	-14.006
			-18969	-0.0402692	-0.0246173	-0.0537028		-10690	2.681	1.651	3.573	12.741	15.538	14.471	16.462		-10690	-2.818	-1.732	-3.747	-10.243	-12.992	-11.935	-13.896
			-18968	-0.0402692	-0.0246173	-0.0537028		-10680	2.686	1.655	3.578	12.587	15.387	14.319	16.311		-10680	-2.818	-1.732	-3.747	-10.136	-12.886	-11.829	-13.791
			-18967	-0.0402692	-0.0246173	-0.0537028		-10670	2.687	1.656	3.58	12.444	15.244	14.177	16.169		-10670	-2.818	-1.732	-3.748	-10.037	-12.789	-11.731	-13.695
			-18966	-0.0402692	-0.0246173	-0.0537028		-10660	2.688	1.656	3.582	12.31	15.111	14.043	16.036		-10660	-2.82	-1.732	-3.75	-9.947	-12.7	-11.641	-13.607
			-18965	-0.0402692	-0.0246173	-0.0537028		-10650	2.69	1.657	3.584	12.186	14.988	13.92	15.913		-10650	-2.821	-1.733	-3.752	-9.863	-12.619	-11.559	-13.526
			-18964	-0.0402692	-0.0246173	-0.0537028		-10640	2.686	1.653	3.581	12.069	14.866	13.798	15.792		-10640	-2.822	-1.734	-3.754	-9.785	-12.543	-11.482	-13.451
			-18963	-0.0402692	-0.0246173	-0.0537028		-10630	2.687	1.653	3.582	11.959	14.757	13.687	15.683		-10630	-2.825	-1.735	-3.757	-9.712	-12.474	-11.411	-13.383
			-18962	-0.0402692	-0.0246173	-0.0537028		-10620	2.69	1.655	3.586	11.855	14.655	13.585	15.582		-10620	-2.827	-1.736	-3.759	-9.644	-12.408	-11.345	-13.318
			-18961	-0.0402692	-0.0246173	-0.0537028		-10610	2.692	1.656	3.589	11.756	14.558	13.487	15.485		-10610	-2.828	-1.737	-3.761	-9.579	-12.346	-11.281	-13.257
			-18960	-0.0402692	-0.0246173	-0.0537028		-10600	2.693	1.656	3.59	11.662	14.465	13.394	15.392		-10600	-2.829	-1.737	-3.763	-9.518	-12.286	-11.22	-13.198
			-18959	-0.0402692	-0.0246173	-0.0537028		-10590	2.7	1.664	3.598	11.573	14.382	13.311	15.31		-10590	-2.83	-1.739	-3.764	-9.459	-12.229	-11.164	-13.141
			-18958	-0.0402692	-0.0246173	-0.0537028		-10580	2.702	1.664	3.6	11.488	14.298	13.226	15.226		-10580	-2.831	-1.739	-3.765	-9.404	-12.175	-11.109	-13.087
			-18957	-0.0402692	-0.0246173	-0.0537028		-10570	2.702	1.663	3.601	11.406	14.215	13.143	15.144		-10570	-2.832	-1.74	-3.766	-9.35	-12.123	-11.057	-13.036
			-18956	-0.0402692	-0.0246173	-0.0537028		-10560	2.702	1.663	3.601	11.327	14.137	13.064	15.066		-10560	-2.834	-1.741	-3.768	-9.3	-12.075	-11.007	-12.988
			-18955	-0.0402692	-0.0246173	-0.0537028		-10550	2.703	1.664	3.603	11.252	14.063	12.99	14.992		-10550	-2.834	-1.741	-3.77	-9.251	-12.028	-10.96	-12.942
			-18954	-0.0402692	-0.0246173	-0.0537028		-10540	2.704	1.664	3.605	11.18	13.991	12.917	14.921		-10540	-2.836	-1.742	-3.772	-9.205	-11.984	-10.915	-12.899
			-18953	-0.0402692	-0.0246173	-0.0537028		-10530	2.707	1.666	3.608	11.109	13.923	12.849	14.854		-10530	-2.838	-1.743	-3.774	-9.161	-11.942	-10.871	-12.857
			-18952	-0.0402692	-0.0246173	-0.0537028		-10520	2.709	1.667	3.611	11.042	13.857	12.783	14.789		-10520	-2.839	-1.743	-3.776	-9.118	-11.901	-10.83	-12.818
			-18951	-0.0402692	-0.0246173	-0.0537028		-10510	2.709	1.667	3.612	10.977	13.793	12.718	14.725		-10510	-2.841	-1.745	-3.779	-9.077	-11.862	-10.79	-12.78
			-18950	-0.0402692	-0.0246173	-0.0537028		-10500	2.711	1.667	3.614	10.915	13.731	12.655	14.664		-10500	-2.843	-1.745	-3.781	-9.037	-11.825	-10.752	-12.743
			-18949	-0.0402692	-0.0246173	-0.0537028		-10490	2.717	1.673	3.621	10.854	13.677	12.6	14.61		-10490	-2.844	-1.747	-3.782	-8.998	-11.788	-10.715	-12.706
			-18948	-0.0402692	-0.0246173	-0.0537028		-10480	2.719	1.674	3.623	10.795	13.619	12.542	14.553		-10480	-2.845	-1.748	-3.783	-8.961	-11.752	-10.678	-12.67
			-18947	-0.0402692	-0.0246173	-0.0537028		-10470	2.717	1.672	3.622	10.738	13.56	12.483	14.495		-10470	-2.846	-1.748	-3.785	-8.925	-11.718	-10.644	-12.637
			-18946	-0.0402692	-0.0246173	-0.0537028		-10460	2.718	1.672	3.623	10.683	13.505	12.427	14.441		-10460	-2.848	-1.749	-3.787	-8.891	-11.686	-10.611	-12.605
			-18945	-0.0402692	-0.0246173	-0.0537028		-10450	2.72	1.673	3.626	10.629	13.454	12.375	14.39		-10450	-2.849	-1.75	-3.789	-8.859	-11.655	-10.579	-12.575
			-18944	-0.0402692	-0.0246173	-0.0537028		-10440	2.721	1.674	3.628	10.578	13.403	12.324	14.34		-10440	-2.851	-1.751	-3.791	-8.827	-11.625	-10.549	-12.546
			-18943	-0.0402692	-0.0246173	-0.0537028		-10430	2.723	1.674	3.63	10.527	13.354	12.273	14.291		-10430	-2.852	-1.752	-3.794	-8.797	-11.597	-10.52	-12.519
			-18942	-0.0402692	-0.0246173	-0.0537028		-10420	2.725	1.676	3.634	10.479	13.308	12.226	14.246		-10420	-2.855	-1.753	-3.797	-8.768	-11.571	-10.492	-12.493
			-18941	-0.0402692	-0.0246173	-0.0537028		-10410	2.727	1.677	3.635	10.43	13.261	12.179	14.2		-10410	-2.856	-1.754	-3.799	-8.74	-11.544	-10.465	-12.468
			-18940	-0.0402692	-0.0246173	-0.0537028		-10400	2.727	1.676	3.636	10.384	13.215	12.132	14.154		-10400	-2.858	-1.755	-3.802	-8.712	-11.519	-10.439	-12.443
			-18939	-0.0402692	-0.0246173	-0.0537028		-10390	2.726	1.674	3.636	10.339	13.169	12.085	14.109		-10390	-2.858	-1.755	-3.801	-8.686	-11.493	-10.413	-12.417
			-18938	-0.0402692	-0.0246173	-0.0537028		-10380	2.728	1.677	3.639	10.295	13.127	12.043	14.068		-10380	-2.859	-1.755	-3.802	-8.661	-11.469	-10.389	-12.394
			-18937	-0.0402692	-0.0246173	-0.0537028		-10370	2.732	1.679	3.643	10.252	13.088	12.003	14.029		-10370	-2.86	-1.756	-3.804	-8.637	-11.446	-10.365	-12.371
			-18936	-0.0402692	-0.0246173	-0.0537028		-10360	2.731	1.678	3.643	10.21	13.046	11.96	13.987		-10360	-2.861	-1.756	-3.806	-8.613	-11.424	-10.342	-12.35
			-18935	-0.0402692	-0.0246173	-0.0537028		-10350	2.73	1.676	3.643	10.169	13.004	11.918	13.946		-10350	-2.864	-1.758	-3.81	-8.591	-11.405	-10.322	-12.332
			-18934	-0.0402692	-0.0246173	-0.0537028		-10340	2.734	1.68	3.648	10.131	12.969	11.882	13.912		-10340	-2.866	-1.759	-3.812	-8.569	-11.385	-10.301	-12.312
			-18933	-0.0402692	-0.0246173	-0.0537028		-10330	2.737	1.681	3.651	10.091	12.933	11.846	13.877		-10330	-2.868	-1.76	-3.815	-8.548	-11.366	-10.281	-12.294
			-18932	-0.0402692	-0.0246173	-0.0537028		-10320	2.736	1.68	3.651	10.054	12.896	11.807	13.84		-10320	-2.87	-1.762	-3.818	-8.527	-11.348	-10.262	-12.277
			-18931	-0.0402692	-0.0246173	-0.0537028		-10310	2.738	1.681	3.654	10.019	12.863	11.773	13.808		-10310	-2.872	-1.763	-3.82	-8.506	-11.329	-10.242	-12.259
			-18930	-0.0402692	-0.0246173	-0.0537028		-10300	2.745	1.686	3.663	10.001	12.852	11.76	13.799		-10300	-2.868	-1.76	-3.815	-8.473	-11.292	-10.206	-12.221
			-18929	-0.0402692	-0.0246173	-0.0537028		-10290	2.75	1.689	3.669	9.979	12.835	11.742	13.784		-10290	-2.862	-1.757	-3.807	-8.436	-11.249	-10.166	-12.176
			-18928	-0.0402692	-0.0246173	-0.0537028		-10280	2.753	1.69	3.674	9.957	12.817	11.722	13.766		-10280	-2.856	-1.753	-3.8	-8.401	-11.21	-10.128	-12.135
			-18927	-0.0402692	-0.0246173	-0.0537028		-10270	2.757	1.693	3.679	9.936	12.799	11.703	13.75		-10270	-2.853	-1.751	-3.795	-8.37	-11.175	-10.095	-12.1
			-18926	-0.0402692	-0.0246173	-0.0537028		-10260	2.761	1.695	3.685	9.914	12.782	11.684	13.734		-10260	-2.85	-1.749	-3.792	-8.341	-11.144	-10.065	-12.068
			-18925	-0.0402692	-0.0246173	-0.0537028		-10250	2.765	1.698	3.691	9.894	12.766	11.666	13.719		-10250	-2.849	-1.748	-3.79	-8.315	-11.117	-10.037	-12.04
			-18924	-0.0402692	-0.0246173	-0.0537028		-10240	2.77	1.7	3.696	9.872	12.749	11.648	13.704		-10240	-2.848	-1.748	-3.789	-8.291	-11.092	-10.013	-12.015
			-18923	-0.0402692	-0.0246173	-0.0537028		-10230	2.775	1.704	3.703	9.852	12.734	11.631	13.69		-10230	-2.846	-1.747	-3.787	-8.267	-11.068	-9.989	-11.99
			-18922	-0.0402692	-0.0246173	-0.0537028		-10220	2.779	1.706	3.708	9.832	12.718	11.613	13.676		-10220	-2.847	-1.747	-3.787	-8.247	-11.047	-9.968	-11.969
			-18921	-0.0402692	-0.0246173	-0.0537028		-10210	2.783	1.71	3.715	9.812	12.703	11.596	13.662		-10210	-2.846	-1.747	-3.787	-8.226	-11.026	-9.948	-11.949
			-18920	-0.0402692	-0.0246173	-0.0537028		-10200	2.788	1.712	3.72	9.792	12.687	11.579	13.648		-10200	-2.846	-1.746	-3.786	-8.207	-11.007	-9.928	-11.93
			-18919	-0.0402692	-0.0246173	-0.0537028		-10190	2.788	1.711	3.721	9.772	12.668	11.559	13.63		-10190	-2.844	-1.745	-3.784	-8.189	-10.987	-9.909	-11.91
			-18918	-0.0402692	-0.0246173	-0.0537028		-10180	2.79	1.712	3.726	9.753	12.652	11.541	13.614		-10180	-2.844	-1.745	-3.784	-8.172	-10.971	-9.893	-11.893
			-18917	-0.0402692	-0.0246173	-0.0537028		-10170	2.794	1.715	3.731	9.734	12.637	11.524	13.601		-10170	-2.844	-1.746	-3.784	-8.156	-10.955	-9.877	-11.878
			-18916	-0.0402692	-0.0246173	-0.0537028		-10160	2.799	1.718	3.736	9.716	12.622	11.509	13.587		-10160	-2.845	-1.745	-3.785	-8.141	-10.94	-9.862	-11.863
			-18915	-0.0402692	-0.0246173	-0.0537028		-10150	2.8	1.717	3.739	9.697	12.605	11.49	13.571		-10150	-2.846	-1.746	-3.786	-8.127	-10.927	-9.848	-11.85
			-18914	-0.0402692	-0.0246173	-0.0537028		-10140	2.804	1.72	3.744	9.679	12.591	11.475	13.558		-10140	-2.847	-1.747	-3.787	-8.113	-10.914	-9.835	-11.837
			-18913	-0.0402692	-0.0246173	-0.0537028		-10130	2.807	1.722	3.748	9.661	12.577	11.459	13.545		-10130	-2.848	-1.747	-3.789	-8.1	-10.902	-9.823	-11.826
			-18912	-0.0402692	-0.0246173	-0.0537028		-10120	2.812	1.725	3.754	9.644	12.564	11.444	13.533		-10120	-2.848	-1.748	-3.79	-8.087	-10.89	-9.81	-11.814
			-18911	-0.0402692	-0.0246173	-0.0537028		-10110	2.817	1.729	3.761	9.627	12.552	11.432	13.522		-10110	-2.849	-1.748	-3.791	-8.074	-10.879	-9.798	-11.803
			-18910	-0.0402692	-0.0246173	-0.0537028		-10100	2.82	1.731	3.765	9.61	12.539	11.416	13.509		-10100	-2.85	-1.748	-3.792	-8.063	-10.868	-9.787	-11.793
			-18909	-0.0402692	-0.0246173	-0.0537028		-10090	2.823	1.733	3.769	9.593	12.525	11.401	13.497		-10090	-2.849	-1.748	-3.791	-8.051	-10.855	-9.774	-11.78
			-18908	-0.0402692	-0.0246173	-0.0537028		-10080	2.824	1.732	3.77	9.577	12.51	11.385	13.482		-10080	-2.85	-1.748	-3.792	-8.04	-10.845	-9.764	-11.77
			-18907	-0.0402692	-0.0246173	-0.0537028		-10070	2.826	1.734	3.774	9.561	12.496	11.37	13.47		-10070	-2.85	-1.749	-3.793	-8.029	-10.835	-9.754	-11.76
			-18906	-0.0402692	-0.0246173	-0.0537028		-10060	2.829	1.736	3.778	9.544	12.484	11.356	13.458		-10060	-2.852	-1.75	-3.794	-8.019	-10.827	-9.745	-11.752
			-18905	-0.0402692	-0.0246173	-0.0537028		-10050	2.831	1.737	3.781	9.527	12.471	11.342	13.446		-10050	-2.853	-1.75	-3.796	-8.009	-10.818	-9.736	-11.744
			-18904	-0.0402692	-0.0246173	-0.0537028		-10040	2.836	1.74	3.786	9.512	12.46	11.33	13.436		-10040	-2.854	-1.751	-3.797	-8	-10.81	-9.726	-11.736
			-18903	-0.0402692	-0.0246173	-0.0537028		-10030	2.838	1.742	3.789	9.495	12.447	11.316	13.424		-10030	-2.855	-1.751	-3.799	-7.99	-10.801	-9.717	-11.728
			-18902	-0.0402692	-0.0246173	-0.0537028		-10020	2.834	1.738	3.787	9.479	12.429	11.297	13.407		-10020	-2.856	-1.752	-3.801	-7.981	-10.794	-9.71	-11.721
			-18901	-0.0402692	-0.0246173	-0.0537028		-10010	2.835	1.738	3.788	9.462	12.415	11.282	13.394		-10010	-2.859	-1.754	-3.804	-7.973	-10.788	-9.703	-11.716
			-18900	0.132957	0.0812796	0.177312		-10000	2.835	1.737	3.789	9.447	12.4	11.265	13.38		-10000	-2.861	-1.755	-3.806	-7.965	-10.782	-9.696	-11.71
			-18899	0.132957	0.0812796	0.177312		-9990	2.835	1.737	3.789	9.43	12.386	11.25	13.366		-9990	-2.859	-1.754	-3.804	-7.955	-10.771	-9.686	-11.699
			-18898	0.132957	0.0812796	0.177312		-9980	2.841	1.743	3.795	9.415	12.377	11.24	13.358		-9980	-2.859	-1.754	-3.805	-7.947	-10.763	-9.677	-11.691
			-18897	0.132957	0.0812796	0.177312		-9970	2.843	1.744	3.797	9.4	12.364	11.225	13.346		-9970	-2.86	-1.755	-3.806	-7.939	-10.756	-9.67	-11.685
			-18896	0.132957	0.0812796	0.177312		-9960	2.84	1.741	3.794	9.385	12.346	11.207	13.329		-9960	-2.861	-1.755	-3.807	-7.931	-10.749	-9.663	-11.678
			-18895	0.132957	0.0812796	0.177312		-9950	2.841	1.742	3.796	9.37	12.332	11.192	13.316		-9950	-2.863	-1.757	-3.81	-7.924	-10.745	-9.657	-11.674
			-18894	0.132957	0.0812796	0.177312		-9940	2.843	1.744	3.798	9.356	12.319	11.178	13.304		-9940	-2.864	-1.757	-3.811	-7.917	-10.739	-9.651	-11.669
			-18893	0.132957	0.0812796	0.177312		-9930	2.845	1.745	3.8	9.343	12.306	11.165	13.291		-9930	-2.866	-1.758	-3.813	-7.911	-10.734	-9.645	-11.665
			-18892	0.132957	0.0812796	0.177312		-9920	2.847	1.747	3.802	9.329	12.293	11.152	13.279		-9920	-2.868	-1.759	-3.816	-7.905	-10.729	-9.64	-11.661
			-18891	0.132957	0.0812796	0.177312		-9910	2.849	1.748	3.804	9.315	12.279	11.138	13.266		-9910	-2.869	-1.76	-3.817	-7.898	-10.724	-9.634	-11.656
			-18890	0.132957	0.0812796	0.177312		-9900	2.85	1.748	3.805	9.302	12.265	11.125	13.252		-9900	-2.87	-1.761	-3.819	-7.892	-10.72	-9.63	-11.652
			-18889	0.132957	0.0812796	0.177312		-9890	2.851	1.749	3.806	9.289	12.251	11.111	13.238		-9890	-2.87	-1.761	-3.819	-7.886	-10.713	-9.623	-11.645
			-18888	0.132957	0.0812796	0.177312		-9880	2.851	1.749	3.807	9.276	12.236	11.097	13.223		-9880	-2.871	-1.761	-3.821	-7.88	-10.708	-9.618	-11.641
			-18887	0.132957	0.0812796	0.177312		-9870	2.852	1.75	3.808	9.265	12.224	11.085	13.21		-9870	-2.873	-1.763	-3.823	-7.875	-10.704	-9.613	-11.637
			-18886	0.132957	0.0812796	0.177312		-9860	2.853	1.749	3.809	9.252	12.21	11.071	13.195		-9860	-2.875	-1.764	-3.825	-7.87	-10.701	-9.609	-11.634
			-18885	0.132957	0.0812796	0.177312		-9850	2.855	1.751	3.812	9.241	12.198	11.06	13.182		-9850	-2.877	-1.765	-3.827	-7.865	-10.698	-9.606	-11.632
			-18884	0.132957	0.0812796	0.177312		-9840	2.857	1.752	3.814	9.229	12.186	11.049	13.169		-9840	-2.879	-1.766	-3.83	-7.86	-10.695	-9.602	-11.629
			-18883	0.132957	0.0812796	0.177312		-9830	2.862	1.757	3.819	9.217	12.179	11.041	13.16		-9830	-2.88	-1.767	-3.832	-7.855	-10.691	-9.598	-11.626
			-18882	0.132957	0.0812796	0.177312		-9820	2.864	1.759	3.822	9.205	12.168	11.031	13.148		-9820	-2.881	-1.767	-3.834	-7.851	-10.688	-9.594	-11.623
			-18881	0.132957	0.0812796	0.177312		-9810	2.868	1.761	3.826	9.195	12.158	11.022	13.137		-9810	-2.883	-1.768	-3.836	-7.846	-10.685	-9.59	-11.621
			-18880	0.132957	0.0812796	0.177312		-9800	2.869	1.762	3.828	9.184	12.147	11.011	13.124		-9800	-2.884	-1.769	-3.838	-7.841	-10.682	-9.587	-11.618
			-18879	0.132957	0.0812796	0.177312		-9790	2.87	1.763	3.829	9.174	12.135	11	13.111		-9790	-2.885	-1.769	-3.839	-7.838	-10.68	-9.584	-11.616
			-18878	0.132957	0.0812796	0.177312		-9780	2.871	1.763	3.829	9.163	12.122	10.989	13.097		-9780	-2.887	-1.77	-3.841	-7.835	-10.677	-9.581	-11.614
			-18877	0.132957	0.0812796	0.177312		-9770	2.873	1.764	3.831	9.153	12.111	10.979	13.085		-9770	-2.889	-1.772	-3.843	-7.831	-10.675	-9.579	-11.613
			-18876	0.132957	0.0812796	0.177312		-9760	2.874	1.764	3.831	9.142	12.099	10.968	13.072		-9760	-2.891	-1.773	-3.846	-7.828	-10.674	-9.577	-11.612
			-18875	0.132957	0.0812796	0.177312		-9750	2.876	1.765	3.832	9.133	12.088	10.958	13.06		-9750	-2.892	-1.774	-3.848	-7.824	-10.672	-9.574	-11.61
			-18874	0.132957	0.0812796	0.177312		-9740	2.877	1.766	3.832	9.123	12.075	10.947	13.048		-9740	-2.894	-1.775	-3.85	-7.821	-10.67	-9.572	-11.609
			-18873	0.132957	0.0812796	0.177312		-9730	2.878	1.767	3.833	9.113	12.064	10.937	13.037		-9730	-2.897	-1.777	-3.854	-7.818	-10.669	-9.571	-11.609
			-18872	0.132957	0.0812796	0.177312		-9720	2.883	1.772	3.838	9.103	12.056	10.931	13.03		-9720	-2.898	-1.778	-3.855	-7.815	-10.667	-9.568	-11.607
			-18871	0.132957	0.0812796	0.177312		-9710	2.885	1.774	3.839	9.094	12.046	10.921	13.021		-9710	-2.899	-1.778	-3.857	-7.811	-10.665	-9.565	-11.606
			-18870	0.132957	0.0812796	0.177312		-9700	2.881	1.771	3.836	9.085	12.03	10.906	13.006		-9700	-2.902	-1.78	-3.86	-7.808	-10.664	-9.563	-11.605
			-18869	0.132957	0.0812796	0.177312		-9690	2.881	1.772	3.837	9.077	12.019	10.895	12.996		-9690	-2.902	-1.781	-3.861	-7.805	-10.662	-9.561	-11.603
			-18868	0.132957	0.0812796	0.177312		-9680	2.88	1.772	3.836	9.067	12.007	10.883	12.985		-9680	-2.904	-1.782	-3.863	-7.803	-10.661	-9.559	-11.603
			-18867	0.132957	0.0812796	0.177312		-9670	2.88	1.773	3.838	9.059	11.997	10.873	12.976		-9670	-2.905	-1.783	-3.864	-7.799	-10.659	-9.557	-11.602
			-18866	0.132957	0.0812796	0.177312		-9660	2.882	1.775	3.84	9.05	11.988	10.863	12.968		-9660	-2.907	-1.784	-3.867	-7.797	-10.658	-9.555	-11.601
			-18865	0.132957	0.0812796	0.177312		-9650	2.882	1.774	3.841	9.041	11.978	10.851	12.959		-9650	-2.908	-1.784	-3.869	-7.794	-10.657	-9.553	-11.601
			-18864	0.132957	0.0812796	0.177312		-9640	2.881	1.773	3.842	9.031	11.967	10.839	12.95		-9640	-2.91	-1.786	-3.872	-7.792	-10.656	-9.552	-11.601
			-18863	0.132957	0.0812796	0.177312		-9630	2.881	1.772	3.842	9.022	11.957	10.826	12.941		-9630	-2.912	-1.787	-3.874	-7.79	-10.656	-9.551	-11.602
			-18862	0.132957	0.0812796	0.177312		-9620	2.88	1.77	3.842	9.013	11.946	10.813	12.931		-9620	-2.914	-1.788	-3.877	-7.787	-10.656	-9.549	-11.602
			-18861	0.132957	0.0812796	0.177312		-9610	2.883	1.771	3.846	9.004	11.94	10.804	12.926		-9610	-2.916	-1.789	-3.879	-7.785	-10.655	-9.548	-11.602
			-18860	0.132957	0.0812796	0.177312		-9600	2.886	1.772	3.85	8.993	11.934	10.795	12.921		-9600	-2.918	-1.79	-3.882	-7.784	-10.655	-9.547	-11.603
			-18859	0.132957	0.0812796	0.177312		-9590	2.886	1.771	3.851	8.983	11.925	10.783	12.914		-9590	-2.917	-1.789	-3.882	-7.781	-10.653	-9.544	-11.601
			-18858	0.132957	0.0812796	0.177312		-9580	2.887	1.771	3.853	8.974	11.917	10.773	12.907		-9580	-2.919	-1.79	-3.884	-7.779	-10.652	-9.543	-11.601
			-18857	0.132957	0.0812796	0.177312		-9570	2.885	1.767	3.852	8.964	11.906	10.759	12.897		-9570	-2.92	-1.791	-3.886	-7.777	-10.652	-9.542	-11.601
			-18856	0.132957	0.0812796	0.177312		-9560	2.884	1.765	3.852	8.954	11.897	10.747	12.889		-9560	-2.922	-1.792	-3.888	-7.774	-10.652	-9.541	-11.602
			-18855	0.132957	0.0812796	0.177312		-9550	2.886	1.765	3.855	8.944	11.891	10.737	12.884		-9550	-2.925	-1.794	-3.892	-7.773	-10.653	-9.541	-11.604
			-18854	0.132957	0.0812796	0.177312		-9540	2.888	1.766	3.859	8.934	11.885	10.729	12.879		-9540	-2.926	-1.795	-3.894	-7.771	-10.653	-9.54	-11.604
			-18853	0.132957	0.0812796	0.177312		-9530	2.891	1.767	3.862	8.924	11.88	10.721	12.875		-9530	-2.929	-1.796	-3.897	-7.77	-10.654	-9.54	-11.606
			-18852	0.132957	0.0812796	0.177312		-9520	2.895	1.768	3.867	8.916	11.875	10.714	12.872		-9520	-2.93	-1.797	-3.899	-7.768	-10.654	-9.539	-11.606
			-18851	0.132957	0.0812796	0.177312		-9510	2.899	1.771	3.872	8.906	11.872	10.708	12.869		-9510	-2.933	-1.798	-3.902	-7.766	-10.654	-9.539	-11.608
			-18850	0.132957	0.0812796	0.177312		-9500	2.903	1.774	3.877	8.898	11.869	10.702	12.867		-9500	-2.935	-1.799	-3.905	-7.765	-10.655	-9.538	-11.609
			-18849	0.132957	0.0812796	0.177312		-9490	2.905	1.774	3.88	8.888	11.863	10.694	12.862		-9490	-2.935	-1.8	-3.905	-7.761	-10.652	-9.536	-11.607
			-18848	0.132957	0.0812796	0.177312		-9480	2.909	1.776	3.885	8.88	11.86	10.688	12.86		-9480	-2.936	-1.8	-3.907	-7.759	-10.651	-9.534	-11.606
			-18847	0.132957	0.0812796	0.177312		-9470	2.914	1.78	3.891	8.872	11.857	10.683	12.859		-9470	-2.938	-1.801	-3.909	-7.757	-10.651	-9.533	-11.607
			-18846	0.132957	0.0812796	0.177312		-9460	2.919	1.783	3.897	8.864	11.856	10.679	12.858		-9460	-2.939	-1.802	-3.912	-7.755	-10.652	-9.533	-11.608
			-18845	0.132957	0.0812796	0.177312		-9450	2.926	1.789	3.905	8.856	11.856	10.677	12.859		-9450	-2.942	-1.804	-3.915	-7.754	-10.653	-9.533	-11.61
			-18844	0.132957	0.0812796	0.177312		-9440	2.931	1.792	3.911	8.848	11.854	10.673	12.858		-9440	-2.943	-1.804	-3.917	-7.752	-10.653	-9.532	-11.61
			-18843	0.132957	0.0812796	0.177312		-9430	2.937	1.797	3.918	8.841	11.853	10.67	12.859		-9430	-2.946	-1.806	-3.92	-7.751	-10.654	-9.532	-11.612
			-18842	0.132957	0.0812796	0.177312		-9420	2.943	1.801	3.925	8.833	11.853	10.667	12.859		-9420	-2.949	-1.808	-3.923	-7.75	-10.655	-9.533	-11.614
			-18841	0.132957	0.0812796	0.177312		-9410	2.948	1.805	3.932	8.826	11.852	10.665	12.859		-9410	-2.951	-1.81	-3.927	-7.749	-10.657	-9.533	-11.616
			-18840	0.132957	0.0812796	0.177312		-9400	2.955	1.81	3.939	8.819	11.852	10.662	12.86		-9400	-2.954	-1.812	-3.931	-7.748	-10.659	-9.534	-11.619
			-18839	0.132957	0.0812796	0.177312		-9390	2.962	1.816	3.948	8.811	11.853	10.661	12.862		-9390	-2.962	-1.816	-3.941	-7.747	-10.666	-9.539	-11.629
			-18838	0.132957	0.0812796	0.177312		-9380	2.969	1.821	3.956	8.804	11.854	10.66	12.865		-9380	-2.966	-1.819	-3.947	-7.747	-10.67	-9.541	-11.634
			-18837	0.132957	0.0812796	0.177312		-9370	2.977	1.827	3.966	8.798	11.856	10.659	12.868		-9370	-2.97	-1.821	-3.952	-7.745	-10.673	-9.542	-11.638
			-18836	0.132957	0.0812796	0.177312		-9360	2.983	1.831	3.972	8.79	11.855	10.656	12.868		-9360	-2.973	-1.823	-3.956	-7.744	-10.675	-9.543	-11.642
			-18835	0.132957	0.0812796	0.177312		-9350	2.988	1.835	3.979	8.783	11.854	10.654	12.869		-9350	-2.977	-1.826	-3.961	-7.744	-10.678	-9.545	-11.646
			-18834	0.132957	0.0812796	0.177312		-9340	2.997	1.842	3.989	8.777	11.858	10.655	12.873		-9340	-2.981	-1.828	-3.965	-7.743	-10.681	-9.547	-11.65
			-18833	0.132957	0.0812796	0.177312		-9330	3.005	1.849	3.999	8.771	11.86	10.655	12.877		-9330	-2.983	-1.83	-3.969	-7.742	-10.683	-9.547	-11.652
			-18832	0.132957	0.0812796	0.177312		-9320	3.01	1.852	4.005	8.764	11.859	10.653	12.877		-9320	-2.986	-1.831	-3.972	-7.741	-10.684	-9.548	-11.655
			-18831	0.132957	0.0812796	0.177312		-9310	3.015	1.855	4.011	8.757	11.858	10.65	12.877		-9310	-2.99	-1.834	-3.977	-7.741	-10.687	-9.55	-11.659
			-18830	0.132957	0.0812796	0.177312		-9300	3.021	1.86	4.018	8.751	11.859	10.648	12.878		-9300	-2.992	-1.835	-3.98	-7.74	-10.689	-9.55	-11.661
			-18829	0.132957	0.0812796	0.177312		-9290	3.025	1.862	4.023	8.745	11.857	10.645	12.877		-9290	-2.991	-1.834	-3.979	-7.738	-10.686	-9.548	-11.658
			-18828	0.132957	0.0812796	0.177312		-9280	3.03	1.866	4.028	8.739	11.856	10.643	12.876		-9280	-2.991	-1.835	-3.98	-7.737	-10.686	-9.548	-11.659
			-18827	0.132957	0.0812796	0.177312		-9270	3.033	1.869	4.032	8.733	11.855	10.64	12.874		-9270	-2.994	-1.837	-3.983	-7.737	-10.688	-9.549	-11.661
			-18826	0.132957	0.0812796	0.177312		-9260	3.037	1.871	4.035	8.727	11.853	10.637	12.871		-9260	-2.996	-1.838	-3.985	-7.736	-10.689	-9.549	-11.663
			-18825	0.132957	0.0812796	0.177312		-9250	3.041	1.874	4.038	8.721	11.852	10.635	12.869		-9250	-2.998	-1.839	-3.988	-7.735	-10.691	-9.55	-11.664
			-18824	0.132957	0.0812796	0.177312		-9240	3.05	1.882	4.046	8.716	11.855	10.637	12.871		-9240	-3	-1.841	-3.991	-7.735	-10.693	-9.551	-11.667
			-18823	0.132957	0.0812796	0.177312		-9230	3.053	1.884	4.049	8.71	11.853	10.634	12.868		-9230	-3.002	-1.841	-3.993	-7.734	-10.694	-9.551	-11.668
			-18822	0.132957	0.0812796	0.177312		-9220	3.056	1.886	4.05	8.704	11.85	10.631	12.864		-9220	-3.004	-1.843	-3.996	-7.734	-10.696	-9.552	-11.671
			-18821	0.132957	0.0812796	0.177312		-9210	3.059	1.89	4.053	8.7	11.848	10.629	12.861		-9210	-3.007	-1.845	-3.999	-7.733	-10.697	-9.553	-11.673
			-18820	0.132957	0.0812796	0.177312		-9200	3.059	1.89	4.052	8.694	11.842	10.624	12.855		-9200	-3.008	-1.846	-4.001	-7.732	-10.698	-9.554	-11.675
			-18819	0.132957	0.0812796	0.177312		-9190	3.06	1.891	4.052	8.688	11.838	10.62	12.849		-9190	-3.009	-1.846	-4.001	-7.732	-10.699	-9.554	-11.675
			-18818	0.132957	0.0812796	0.177312		-9180	3.063	1.895	4.054	8.683	11.836	10.619	12.846		-9180	-3.011	-1.848	-4.003	-7.732	-10.7	-9.555	-11.677
			-18817	0.132957	0.0812796	0.177312		-9170	3.065	1.898	4.055	8.678	11.833	10.617	12.841		-9170	-3.012	-1.848	-4.005	-7.732	-10.701	-9.556	-11.678
			-18816	0.132957	0.0812796	0.177312		-9160	3.065	1.899	4.054	8.674	11.827	10.613	12.835		-9160	-3.013	-1.849	-4.007	-7.731	-10.702	-9.556	-11.68
			-18815	0.132957	0.0812796	0.177312		-9150	3.063	1.899	4.051	8.668	11.82	10.608	12.827		-9150	-3.016	-1.851	-4.01	-7.731	-10.704	-9.558	-11.683
			-18814	0.132957	0.0812796	0.177312		-9140	3.064	1.901	4.052	8.663	11.816	10.605	12.822		-9140	-3.017	-1.852	-4.012	-7.73	-10.706	-9.558	-11.685
			-18813	0.132957	0.0812796	0.177312		-9130	3.065	1.903	4.052	8.658	11.811	10.602	12.816		-9130	-3.019	-1.853	-4.015	-7.731	-10.708	-9.56	-11.687
			-18812	0.132957	0.0812796	0.177312		-9120	3.064	1.904	4.051	8.653	11.805	10.599	12.81		-9120	-3.021	-1.854	-4.017	-7.73	-10.709	-9.561	-11.689
			-18811	0.132957	0.0812796	0.177312		-9110	3.064	1.905	4.05	8.648	11.8	10.595	12.804		-9110	-3.023	-1.855	-4.019	-7.73	-10.711	-9.562	-11.692
			-18810	0.132957	0.0812796	0.177312		-9100	3.062	1.904	4.048	8.643	11.793	10.59	12.797		-9100	-3.024	-1.856	-4.022	-7.73	-10.713	-9.563	-11.694
			-18809	0.132957	0.0812796	0.177312		-9090	3.059	1.903	4.044	8.638	11.785	10.583	12.788		-9090	-3.024	-1.857	-4.021	-7.729	-10.711	-9.561	-11.692
			-18808	0.132957	0.0812796	0.177312		-9080	3.058	1.903	4.042	8.633	11.779	10.579	12.782		-9080	-3.025	-1.857	-4.022	-7.728	-10.711	-9.561	-11.692
			-18807	0.132957	0.0812796	0.177312		-9070	3.057	1.903	4.041	8.629	11.773	10.575	12.776		-9070	-3.026	-1.857	-4.024	-7.727	-10.711	-9.561	-11.693
			-18806	0.132957	0.0812796	0.177312		-9060	3.055	1.902	4.039	8.624	11.767	10.57	12.769		-9060	-3.027	-1.858	-4.026	-7.727	-10.712	-9.562	-11.695
			-18805	0.132957	0.0812796	0.177312		-9050	3.053	1.901	4.037	8.62	11.76	10.564	12.762		-9050	-3.028	-1.858	-4.027	-7.726	-10.713	-9.562	-11.696
			-18804	0.132957	0.0812796	0.177312		-9040	3.05	1.898	4.033	8.616	11.752	10.557	12.753		-9040	-3.03	-1.86	-4.03	-7.726	-10.714	-9.563	-11.698
			-18803	0.132957	0.0812796	0.177312		-9030	3.045	1.894	4.028	8.611	11.743	10.549	12.744		-9030	-3.031	-1.86	-4.032	-7.726	-10.716	-9.563	-11.7
			-18802	0.132957	0.0812796	0.177312		-9020	3.042	1.892	4.025	8.606	11.735	10.542	12.736		-9020	-3.033	-1.862	-4.034	-7.726	-10.718	-9.565	-11.703
			-18801	0.132957	0.0812796	0.177312		-9010	3.039	1.89	4.022	8.603	11.727	10.536	12.729		-9010	-3.034	-1.862	-4.036	-7.725	-10.719	-9.565	-11.705
			-18800	0.071196	0.0435236	0.0949469		-9000	3.038	1.889	4.022	8.599	11.722	10.531	12.724		-9000	-3.036	-1.863	-4.039	-7.726	-10.721	-9.566	-11.707
			-18799	0.071196	0.0435236	0.0949469		-8990	3.037	1.889	4.021	8.595	11.717	10.527	12.718		-8990	-3.036	-1.863	-4.038	-7.726	-10.72	-9.565	-11.706
			-18798	0.071196	0.0435236	0.0949469		-8980	3.033	1.885	4.017	8.591	11.709	10.519	12.71		-8980	-3.036	-1.862	-4.039	-7.724	-10.719	-9.565	-11.707
			-18797	0.071196	0.0435236	0.0949469		-8970	3.03	1.883	4.014	8.587	11.701	10.512	12.703		-8970	-3.037	-1.863	-4.041	-7.724	-10.721	-9.565	-11.708
			-18796	0.071196	0.0435236	0.0949469		-8960	3.029	1.882	4.013	8.584	11.696	10.508	12.698		-8960	-3.039	-1.864	-4.043	-7.725	-10.723	-9.567	-11.711
			-18795	0.071196	0.0435236	0.0949469		-8950	3.026	1.879	4.01	8.58	11.689	10.5	12.691		-8950	-3.041	-1.866	-4.046	-7.725	-10.724	-9.568	-11.713
			-18794	0.071196	0.0435236	0.0949469		-8940	3.022	1.875	4.007	8.577	11.681	10.493	12.683		-8940	-3.042	-1.866	-4.048	-7.724	-10.726	-9.568	-11.715
			-18793	0.071196	0.0435236	0.0949469		-8930	3.018	1.872	4.003	8.573	11.673	10.485	12.675		-8930	-3.045	-1.868	-4.051	-7.725	-10.729	-9.57	-11.719
			-18792	0.071196	0.0435236	0.0949469		-8920	3.018	1.871	4.003	8.569	11.668	10.48	12.671		-8920	-3.047	-1.869	-4.054	-7.726	-10.731	-9.572	-11.722
			-18791	0.071196	0.0435236	0.0949469		-8910	3.017	1.87	4.002	8.565	11.662	10.475	12.666		-8910	-3.048	-1.869	-4.055	-7.725	-10.732	-9.572	-11.724
			-18790	0.071196	0.0435236	0.0949469		-8900	3.015	1.868	4.001	8.562	11.657	10.469	12.66		-8900	-3.05	-1.871	-4.059	-7.726	-10.735	-9.575	-11.728
			-18789	0.071196	0.0435236	0.0949469		-8890	3.013	1.866	4	8.558	11.651	10.463	12.655		-8890	-3.053	-1.873	-4.063	-7.724	-10.736	-9.574	-11.73
			-18788	0.071196	0.0435236	0.0949469		-8880	3.013	1.866	4.001	8.555	11.647	10.459	12.652		-8880	-3.056	-1.874	-4.066	-7.724	-10.738	-9.575	-11.733
			-18787	0.071196	0.0435236	0.0949469		-8870	3.015	1.866	4.002	8.552	11.644	10.456	12.65		-8870	-3.057	-1.875	-4.069	-7.723	-10.74	-9.576	-11.735
			-18786	0.071196	0.0435236	0.0949469		-8860	3.016	1.867	4.004	8.548	11.641	10.452	12.647		-8860	-3.06	-1.877	-4.072	-7.724	-10.743	-9.578	-11.739
			-18785	0.071196	0.0435236	0.0949469		-8850	3.019	1.869	4.008	8.544	11.64	10.451	12.647		-8850	-3.061	-1.877	-4.074	-7.723	-10.744	-9.578	-11.741
			-18784	0.071196	0.0435236	0.0949469		-8840	3.02	1.87	4.009	8.542	11.637	10.448	12.645		-8840	-3.063	-1.878	-4.077	-7.723	-10.746	-9.579	-11.743
			-18783	0.071196	0.0435236	0.0949469		-8830	3.017	1.866	4.008	8.538	11.631	10.441	12.639		-8830	-3.066	-1.88	-4.08	-7.724	-10.748	-9.581	-11.747
			-18782	0.071196	0.0435236	0.0949469		-8820	3.017	1.866	4.009	8.535	11.627	10.437	12.637		-8820	-3.068	-1.881	-4.083	-7.724	-10.751	-9.582	-11.75
			-18781	0.071196	0.0435236	0.0949469		-8810	3.015	1.863	4.007	8.531	11.621	10.43	12.632		-8810	-3.071	-1.883	-4.087	-7.724	-10.754	-9.584	-11.754
			-18780	0.071196	0.0435236	0.0949469		-8800	3.015	1.863	4.008	8.527	11.618	10.426	12.629		-8800	-3.073	-1.884	-4.09	-7.724	-10.756	-9.586	-11.757
			-18779	0.071196	0.0435236	0.0949469		-8790	3.016	1.863	4.01	8.524	11.615	10.423	12.626		-8790	-3.073	-1.884	-4.091	-7.726	-10.759	-9.588	-11.76
			-18778	0.071196	0.0435236	0.0949469		-8780	3.017	1.863	4.011	8.52	11.611	10.419	12.623		-8780	-3.074	-1.884	-4.092	-7.726	-10.76	-9.589	-11.762
			-18777	0.071196	0.0435236	0.0949469		-8770	3.016	1.862	4.011	8.517	11.607	10.414	12.619		-8770	-3.076	-1.886	-4.095	-7.728	-10.763	-9.591	-11.765
			-18776	0.071196	0.0435236	0.0949469		-8760	3.017	1.862	4.013	8.514	11.603	10.41	12.617		-8760	-3.078	-1.887	-4.097	-7.728	-10.766	-9.593	-11.769
			-18775	0.071196	0.0435236	0.0949469		-8750	3.018	1.862	4.015	8.51	11.601	10.407	12.615		-8750	-3.08	-1.888	-4.1	-7.729	-10.769	-9.595	-11.772
			-18774	0.071196	0.0435236	0.0949469		-8740	3.019	1.862	4.018	8.506	11.597	10.403	12.612		-8740	-3.082	-1.89	-4.103	-7.73	-10.772	-9.597	-11.776
			-18773	0.071196	0.0435236	0.0949469		-8730	3.017	1.86	4.019	8.502	11.592	10.397	12.608		-8730	-3.085	-1.891	-4.106	-7.731	-10.775	-9.599	-11.78
			-18772	0.071196	0.0435236	0.0949469		-8720	3.018	1.861	4.022	8.499	11.589	10.393	12.605		-8720	-3.086	-1.892	-4.109	-7.731	-10.777	-9.601	-11.783
			-18771	0.071196	0.0435236	0.0949469		-8710	3.019	1.86	4.025	8.495	11.585	10.389	12.602		-8710	-3.089	-1.894	-4.113	-7.732	-10.781	-9.604	-11.788
			-18770	0.071196	0.0435236	0.0949469		-8700	3.019	1.86	4.029	8.491	11.582	10.385	12.599		-8700	-3.091	-1.895	-4.116	-7.733	-10.784	-9.606	-11.791
			-18769	0.071196	0.0435236	0.0949469		-8690	3.021	1.861	4.034	8.487	11.58	10.382	12.598		-8690	-3.092	-1.895	-4.118	-7.735	-10.788	-9.609	-11.795
			-18768	0.071196	0.0435236	0.0949469		-8680	3.023	1.862	4.038	8.483	11.577	10.379	12.595		-8680	-3.094	-1.896	-4.12	-7.737	-10.791	-9.611	-11.799
			-18767	0.071196	0.0435236	0.0949469		-8670	3.027	1.865	4.046	8.479	11.577	10.378	12.596		-8670	-3.096	-1.897	-4.123	-7.738	-10.794	-9.614	-11.803
			-18766	0.071196	0.0435236	0.0949469		-8660	3.03	1.866	4.052	8.475	11.574	10.375	12.594		-8660	-3.098	-1.898	-4.126	-7.739	-10.797	-9.616	-11.807
			-18765	0.071196	0.0435236	0.0949469		-8650	3.031	1.865	4.056	8.471	11.57	10.37	12.59		-8650	-3.1	-1.899	-4.129	-7.74	-10.8	-9.618	-11.81
			-18764	0.071196	0.0435236	0.0949469		-8640	3.033	1.865	4.061	8.467	11.566	10.366	12.588		-8640	-3.102	-1.901	-4.132	-7.741	-10.803	-9.62	-11.814
			-18763	0.071196	0.0435236	0.0949469		-8630	3.037	1.866	4.068	8.463	11.565	10.363	12.587		-8630	-3.104	-1.902	-4.135	-7.741	-10.806	-9.622	-11.818
			-18762	0.071196	0.0435236	0.0949469		-8620	3.041	1.867	4.074	8.459	11.562	10.36	12.585		-8620	-3.107	-1.903	-4.138	-7.742	-10.809	-9.624	-11.822
			-18761	0.071196	0.0435236	0.0949469		-8610	3.046	1.869	4.082	8.455	11.561	10.358	12.584		-8610	-3.109	-1.904	-4.142	-7.743	-10.812	-9.627	-11.826
			-18760	0.071196	0.0435236	0.0949469		-8600	3.051	1.87	4.09	8.451	11.559	10.356	12.583		-8600	-3.111	-1.905	-4.144	-7.744	-10.814	-9.628	-11.829
			-18759	0.071196	0.0435236	0.0949469		-8590	3.055	1.871	4.096	8.447	11.557	10.353	12.582		-8590	-3.112	-1.906	-4.147	-7.746	-10.818	-9.631	-11.833
			-18758	0.071196	0.0435236	0.0949469		-8580	3.06	1.872	4.102	8.444	11.554	10.349	12.579		-8580	-3.114	-1.907	-4.149	-7.747	-10.822	-9.634	-11.837
			-18757	0.071196	0.0435236	0.0949469		-8570	3.063	1.873	4.108	8.44	11.551	10.345	12.577		-8570	-3.118	-1.909	-4.153	-7.749	-10.825	-9.637	-11.841
			-18756	0.071196	0.0435236	0.0949469		-8560	3.068	1.874	4.113	8.436	11.547	10.341	12.574		-8560	-3.119	-1.91	-4.156	-7.749	-10.828	-9.639	-11.845
			-18755	0.071196	0.0435236	0.0949469		-8550	3.074	1.878	4.12	8.431	11.546	10.339	12.573		-8550	-3.122	-1.912	-4.16	-7.751	-10.832	-9.641	-11.849
			-18754	0.071196	0.0435236	0.0949469		-8540	3.083	1.883	4.129	8.428	11.546	10.339	12.575		-8540	-3.124	-1.913	-4.162	-7.752	-10.835	-9.643	-11.853
			-18753	0.071196	0.0435236	0.0949469		-8530	3.089	1.886	4.135	8.424	11.545	10.336	12.574		-8530	-3.127	-1.914	-4.165	-7.753	-10.837	-9.645	-11.856
			-18752	0.071196	0.0435236	0.0949469		-8520	3.095	1.889	4.14	8.421	11.543	10.333	12.573		-8520	-3.129	-1.916	-4.168	-7.754	-10.841	-9.647	-11.86
			-18751	0.071196	0.0435236	0.0949469		-8510	3.101	1.893	4.145	8.417	11.54	10.33	12.573		-8510	-3.131	-1.917	-4.171	-7.754	-10.843	-9.649	-11.864
			-18750	0.071196	0.0435236	0.0949469		-8500	3.105	1.895	4.149	8.413	11.537	10.326	12.571		-8500	-3.134	-1.919	-4.174	-7.755	-10.847	-9.652	-11.868
			-18749	0.071196	0.0435236	0.0949469		-8490	3.11	1.898	4.153	8.409	11.534	10.322	12.57		-8490	-3.136	-1.92	-4.177	-7.756	-10.85	-9.654	-11.872
			-18748	0.071196	0.0435236	0.0949469		-8480	3.114	1.901	4.156	8.405	11.53	10.318	12.569		-8480	-3.139	-1.922	-4.18	-7.758	-10.854	-9.658	-11.877
			-18747	0.071196	0.0435236	0.0949469		-8470	3.119	1.906	4.161	8.401	11.528	10.315	12.57		-8470	-3.141	-1.923	-4.182	-7.759	-10.857	-9.66	-11.88
			-18746	0.071196	0.0435236	0.0949469		-8460	3.128	1.914	4.169	8.397	11.53	10.316	12.575		-8460	-3.143	-1.924	-4.185	-7.76	-10.859	-9.662	-11.884
			-18745	0.071196	0.0435236	0.0949469		-8450	3.133	1.919	4.173	8.393	11.528	10.313	12.576		-8450	-3.145	-1.926	-4.187	-7.761	-10.862	-9.664	-11.887
			-18744	0.071196	0.0435236	0.0949469		-8440	3.138	1.924	4.177	8.388	11.526	10.311	12.578		-8440	-3.147	-1.927	-4.19	-7.762	-10.865	-9.666	-11.891
			-18743	0.071196	0.0435236	0.0949469		-8430	3.143	1.93	4.181	8.385	11.525	10.309	12.58		-8430	-3.149	-1.928	-4.193	-7.763	-10.868	-9.668	-11.895
			-18742	0.071196	0.0435236	0.0949469		-8420	3.144	1.932	4.182	8.379	11.52	10.303	12.578		-8420	-3.151	-1.93	-4.196	-7.763	-10.871	-9.67	-11.899
			-18741	0.071196	0.0435236	0.0949469		-8410	3.147	1.936	4.184	8.374	11.518	10.299	12.579		-8410	-3.153	-1.931	-4.198	-7.764	-10.874	-9.671	-11.902
			-18740	0.071196	0.0435236	0.0949469		-8400	3.151	1.941	4.188	8.369	11.517	10.297	12.581		-8400	-3.155	-1.933	-4.201	-7.764	-10.877	-9.674	-11.906
			-18739	0.071196	0.0435236	0.0949469		-8390	3.156	1.947	4.193	8.363	11.518	10.296	12.584		-8390	-3.158	-1.934	-4.204	-7.765	-10.879	-9.675	-11.909
			-18738	0.071196	0.0435236	0.0949469		-8380	3.157	1.948	4.194	8.357	11.516	10.29	12.583		-8380	-3.159	-1.935	-4.206	-7.765	-10.881	-9.676	-11.912
			-18737	0.071196	0.0435236	0.0949469		-8370	3.153	1.945	4.189	8.351	11.508	10.281	12.577		-8370	-3.162	-1.937	-4.21	-7.766	-10.885	-9.679	-11.917
			-18736	0.071196	0.0435236	0.0949469		-8360	3.153	1.946	4.189	8.344	11.505	10.274	12.574		-8360	-3.164	-1.939	-4.212	-7.766	-10.888	-9.681	-11.92
			-18735	0.071196	0.0435236	0.0949469		-8350	3.152	1.945	4.188	8.338	11.502	10.268	12.572		-8350	-3.166	-1.94	-4.215	-7.766	-10.892	-9.683	-11.924
			-18734	0.071196	0.0435236	0.0949469		-8340	3.152	1.946	4.187	8.332	11.499	10.262	12.57		-8340	-3.168	-1.942	-4.218	-7.767	-10.895	-9.686	-11.929
			-18733	0.071196	0.0435236	0.0949469		-8330	3.15	1.944	4.185	8.324	11.495	10.255	12.566		-8330	-3.171	-1.944	-4.221	-7.768	-10.899	-9.689	-11.933
			-18732	0.071196	0.0435236	0.0949469		-8320	3.148	1.943	4.184	8.316	11.492	10.248	12.563		-8320	-3.173	-1.944	-4.224	-7.769	-10.902	-9.69	-11.937
			-18731	0.071196	0.0435236	0.0949469		-8310	3.149	1.944	4.184	8.309	11.49	10.243	12.562		-8310	-3.175	-1.946	-4.227	-7.77	-10.906	-9.693	-11.941
			-18730	0.071196	0.0435236	0.0949469		-8300	3.148	1.944	4.183	8.301	11.488	10.237	12.559		-8300	-3.176	-1.946	-4.229	-7.77	-10.908	-9.695	-11.945
			-18729	0.071196	0.0435236	0.0949469		-8290	3.146	1.943	4.181	8.293	11.484	10.231	12.556		-8290	-3.176	-1.946	-4.229	-7.771	-10.911	-9.696	-11.947
			-18728	0.071196	0.0435236	0.0949469		-8280	3.143	1.941	4.179	8.285	11.48	10.224	12.552		-8280	-3.178	-1.947	-4.231	-7.773	-10.914	-9.699	-11.951
			-18727	0.071196	0.0435236	0.0949469		-8270	3.142	1.939	4.177	8.277	11.476	10.218	12.548		-8270	-3.179	-1.948	-4.233	-7.774	-10.917	-9.701	-11.954
			-18726	0.071196	0.0435236	0.0949469		-8260	3.14	1.938	4.175	8.27	11.473	10.213	12.545		-8260	-3.181	-1.949	-4.235	-7.775	-10.92	-9.703	-11.958
			-18725	0.071196	0.0435236	0.0949469		-8250	3.138	1.936	4.173	8.262	11.469	10.207	12.541		-8250	-3.182	-1.95	-4.238	-7.775	-10.923	-9.705	-11.962
			-18724	0.071196	0.0435236	0.0949469		-8240	3.138	1.936	4.174	8.254	11.468	10.204	12.54		-8240	-3.183	-1.95	-4.24	-7.776	-10.925	-9.707	-11.965
			-18723	0.071196	0.0435236	0.0949469		-8230	3.136	1.935	4.172	8.247	11.465	10.2	12.538		-8230	-3.185	-1.951	-4.242	-7.777	-10.928	-9.709	-11.968
			-18722	0.071196	0.0435236	0.0949469		-8220	3.132	1.93	4.168	8.241	11.458	10.193	12.531		-8220	-3.188	-1.953	-4.245	-7.778	-10.932	-9.712	-11.973
			-18721	0.071196	0.0435236	0.0949469		-8210	3.13	1.928	4.166	8.233	11.455	10.189	12.528		-8210	-3.19	-1.954	-4.248	-7.779	-10.936	-9.715	-11.977
			-18720	0.071196	0.0435236	0.0949469		-8200	3.129	1.927	4.165	8.227	11.452	10.186	12.526		-8200	-3.191	-1.955	-4.25	-7.78	-10.939	-9.717	-11.981
			-18719	0.071196	0.0435236	0.0949469		-8190	3.128	1.927	4.165	8.221	11.45	10.184	12.524		-8190	-3.192	-1.955	-4.251	-7.781	-10.94	-9.718	-11.983
			-18718	0.071196	0.0435236	0.0949469		-8180	3.126	1.924	4.163	8.214	11.446	10.18	12.52		-8180	-3.193	-1.955	-4.252	-7.781	-10.942	-9.719	-11.985
			-18717	0.071196	0.0435236	0.0949469		-8170	3.125	1.924	4.163	8.208	11.444	10.178	12.518		-8170	-3.195	-1.957	-4.255	-7.782	-10.946	-9.722	-11.989
			-18716	0.071196	0.0435236	0.0949469		-8160	3.124	1.922	4.162	8.203	11.441	10.175	12.516		-8160	-3.197	-1.958	-4.258	-7.783	-10.949	-9.725	-11.992
			-18715	0.071196	0.0435236	0.0949469		-8150	3.123	1.922	4.161	8.198	11.439	10.173	12.514		-8150	-3.198	-1.959	-4.26	-7.784	-10.952	-9.727	-11.996
			-18714	0.071196	0.0435236	0.0949469		-8140	3.122	1.921	4.161	8.192	11.437	10.17	12.512		-8140	-3.2	-1.959	-4.262	-7.785	-10.954	-9.729	-12
			-18713	0.071196	0.0435236	0.0949469		-8130	3.122	1.92	4.161	8.187	11.436	10.169	12.511		-8130	-3.202	-1.961	-4.265	-7.786	-10.958	-9.732	-12.004
			-18712	0.071196	0.0435236	0.0949469		-8120	3.122	1.92	4.162	8.182	11.434	10.167	12.509		-8120	-3.203	-1.961	-4.267	-7.787	-10.961	-9.734	-12.007
			-18711	0.071196	0.0435236	0.0949469		-8110	3.122	1.92	4.163	8.177	11.433	10.166	12.509		-8110	-3.205	-1.962	-4.27	-7.788	-10.964	-9.736	-12.011
			-18710	0.071196	0.0435236	0.0949469		-8100	3.122	1.92	4.163	8.173	11.432	10.165	12.508		-8100	-3.207	-1.963	-4.272	-7.789	-10.967	-9.738	-12.014
			-18709	0.071196	0.0435236	0.0949469		-8090	3.124	1.921	4.166	8.169	11.432	10.165	12.509		-8090	-3.207	-1.963	-4.273	-7.79	-10.968	-9.74	-12.016
			-18708	0.071196	0.0435236	0.0949469		-8080	3.125	1.921	4.166	8.165	11.431	10.164	12.508		-8080	-3.208	-1.964	-4.275	-7.791	-10.971	-9.741	-12.019
			-18707	0.071196	0.0435236	0.0949469		-8070	3.125	1.922	4.167	8.162	11.43	10.163	12.508		-8070	-3.21	-1.965	-4.277	-7.792	-10.974	-9.744	-12.022
			-18706	0.071196	0.0435236	0.0949469		-8060	3.126	1.922	4.169	8.158	11.43	10.162	12.508		-8060	-3.212	-1.966	-4.28	-7.793	-10.976	-9.746	-12.026
			-18705	0.071196	0.0435236	0.0949469		-8050	3.125	1.921	4.169	8.156	11.428	10.16	12.507		-8050	-3.214	-1.967	-4.282	-7.794	-10.979	-9.748	-12.029
			-18704	0.071196	0.0435236	0.0949469		-8040	3.123	1.918	4.167	8.154	11.424	10.156	12.503		-8040	-3.217	-1.969	-4.286	-7.796	-10.983	-9.751	-12.034
			-18703	0.071196	0.0435236	0.0949469		-8030	3.122	1.917	4.167	8.152	11.422	10.154	12.502		-8030	-3.218	-1.97	-4.288	-7.796	-10.986	-9.753	-12.037
			-18702	0.071196	0.0435236	0.0949469		-8020	3.122	1.916	4.167	8.151	11.421	10.153	12.501		-8020	-3.221	-1.972	-4.291	-7.798	-10.99	-9.756	-12.042
			-18701	0.071196	0.0435236	0.0949469		-8010	3.123	1.916	4.168	8.149	11.42	10.151	12.5		-8010	-3.223	-1.973	-4.294	-7.799	-10.993	-9.759	-12.046
			-18700	0.0483222	0.0295403	0.0644423		-8000	3.125	1.918	4.172	8.148	11.421	10.152	12.502		-8000	-3.225	-1.974	-4.296	-7.801	-10.996	-9.761	-12.049
			-18699	0.0483222	0.0295403	0.0644423		-7990	3.127	1.92	4.174	8.148	11.422	10.153	12.503		-7990	-3.225	-1.974	-4.297	-7.801	-10.997	-9.762	-12.051
			-18698	0.0483222	0.0295403	0.0644423		-7980	3.13	1.922	4.178	8.147	11.424	10.154	12.505		-7980	-3.227	-1.975	-4.3	-7.803	-11	-9.764	-12.054
			-18697	0.0483222	0.0295403	0.0644423		-7970	3.132	1.923	4.179	8.146	11.423	10.154	12.506		-7970	-3.228	-1.975	-4.302	-7.804	-11.003	-9.766	-12.057
			-18696	0.0483222	0.0295403	0.0644423		-7960	3.13	1.921	4.179	8.145	11.421	10.151	12.504		-7960	-3.23	-1.976	-4.304	-7.805	-11.005	-9.768	-12.06
			-18695	0.0483222	0.0295403	0.0644423		-7950	3.132	1.922	4.181	8.145	11.421	10.151	12.505		-7950	-3.232	-1.978	-4.307	-7.807	-11.009	-9.771	-12.065
			-18694	0.0483222	0.0295403	0.0644423		-7940	3.133	1.922	4.182	8.143	11.421	10.15	12.505		-7940	-3.234	-1.979	-4.31	-7.808	-11.012	-9.773	-12.068
			-18693	0.0483222	0.0295403	0.0644423		-7930	3.134	1.923	4.184	8.143	11.42	10.15	12.505		-7930	-3.237	-1.981	-4.313	-7.809	-11.015	-9.776	-12.072
			-18692	0.0483222	0.0295403	0.0644423		-7920	3.135	1.923	4.186	8.143	11.42	10.149	12.505		-7920	-3.238	-1.981	-4.315	-7.81	-11.018	-9.778	-12.076
			-18691	0.0483222	0.0295403	0.0644423		-7910	3.135	1.923	4.187	8.142	11.419	10.148	12.505		-7910	-3.241	-1.983	-4.318	-7.812	-11.022	-9.781	-12.08
			-18690	0.0483222	0.0295403	0.0644423		-7900	3.138	1.924	4.19	8.141	11.42	10.149	12.507		-7900	-3.243	-1.985	-4.322	-7.813	-11.025	-9.783	-12.085
			-18689	0.0483222	0.0295403	0.0644423		-7890	3.142	1.927	4.196	8.141	11.423	10.15	12.51		-7890	-3.25	-1.989	-4.33	-7.813	-11.032	-9.787	-12.093
			-18688	0.0483222	0.0295403	0.0644423		-7880	3.142	1.926	4.199	8.14	11.422	10.148	12.51		-7880	-3.254	-1.991	-4.336	-7.814	-11.036	-9.79	-12.099
			-18687	0.0483222	0.0295403	0.0644423		-7870	3.144	1.927	4.203	8.139	11.422	10.148	12.512		-7870	-3.257	-1.993	-4.341	-7.815	-11.041	-9.793	-12.104
			-18686	0.0483222	0.0295403	0.0644423		-7860	3.15	1.931	4.211	8.139	11.426	10.152	12.517		-7860	-3.261	-1.995	-4.345	-7.816	-11.045	-9.796	-12.11
			-18685	0.0483222	0.0295403	0.0644423		-7850	3.152	1.933	4.216	8.138	11.428	10.152	12.52		-7850	-3.264	-1.997	-4.35	-7.818	-11.049	-9.8	-12.115
			-18684	0.0483222	0.0295403	0.0644423		-7840	3.156	1.935	4.223	8.137	11.43	10.154	12.523		-7840	-3.266	-1.998	-4.353	-7.818	-11.052	-9.801	-12.119
			-18683	0.0483222	0.0295403	0.0644423		-7830	3.159	1.938	4.23	8.137	11.432	10.155	12.526		-7830	-3.268	-2	-4.356	-7.819	-11.056	-9.804	-12.123
			-18682	0.0483222	0.0295403	0.0644423		-7820	3.162	1.939	4.236	8.136	11.433	10.156	12.528		-7820	-3.272	-2.002	-4.361	-7.821	-11.06	-9.807	-12.128
			-18681	0.0483222	0.0295403	0.0644423		-7810	3.165	1.941	4.243	8.136	11.435	10.157	12.531		-7810	-3.274	-2.004	-4.365	-7.822	-11.064	-9.81	-12.133
			-18680	0.0483222	0.0295403	0.0644423		-7800	3.163	1.938	4.245	8.135	11.432	10.153	12.529		-7800	-3.277	-2.005	-4.368	-7.823	-11.067	-9.812	-12.137
			-18679	0.0483222	0.0295403	0.0644423		-7790	3.162	1.936	4.248	8.134	11.43	10.15	12.527		-7790	-3.278	-2.006	-4.369	-7.826	-11.071	-9.816	-12.14
			-18678	0.0483222	0.0295403	0.0644423		-7780	3.168	1.941	4.258	8.134	11.434	10.154	12.532		-7780	-3.278	-2.006	-4.371	-7.827	-11.073	-9.817	-12.143
			-18677	0.0483222	0.0295403	0.0644423		-7770	3.171	1.944	4.267	8.133	11.436	10.156	12.535		-7770	-3.28	-2.007	-4.373	-7.828	-11.075	-9.819	-12.146
			-18676	0.0483222	0.0295403	0.0644423		-7760	3.174	1.944	4.273	8.132	11.436	10.155	12.536		-7760	-3.282	-2.008	-4.376	-7.83	-11.079	-9.822	-12.15
			-18675	0.0483222	0.0295403	0.0644423		-7750	3.177	1.946	4.28	8.132	11.437	10.156	12.537		-7750	-3.284	-2.009	-4.379	-7.831	-11.082	-9.824	-12.154
			-18674	0.0483222	0.0295403	0.0644423		-7740	3.182	1.949	4.289	8.131	11.439	10.157	12.54		-7740	-3.286	-2.01	-4.382	-7.833	-11.085	-9.827	-12.158
			-18673	0.0483222	0.0295403	0.0644423		-7730	3.186	1.951	4.296	8.13	11.441	10.158	12.542		-7730	-3.288	-2.011	-4.384	-7.833	-11.088	-9.828	-12.161
			-18672	0.0483222	0.0295403	0.0644423		-7720	3.191	1.953	4.304	8.13	11.443	10.16	12.545		-7720	-3.29	-2.013	-4.388	-7.835	-11.091	-9.831	-12.165
			-18671	0.0483222	0.0295403	0.0644423		-7710	3.196	1.955	4.312	8.129	11.444	10.161	12.548		-7710	-3.292	-2.014	-4.39	-7.836	-11.094	-9.833	-12.168
			-18670	0.0483222	0.0295403	0.0644423		-7700	3.199	1.955	4.317	8.128	11.444	10.16	12.548		-7700	-3.294	-2.015	-4.393	-7.837	-11.097	-9.835	-12.172
			-18669	0.0483222	0.0295403	0.0644423		-7690	3.201	1.954	4.32	8.127	11.442	10.158	12.547		-7690	-3.296	-2.016	-4.395	-7.838	-11.099	-9.837	-12.174
			-18668	0.0483222	0.0295403	0.0644423		-7680	3.207	1.956	4.328	8.126	11.444	10.159	12.549		-7680	-3.297	-2.017	-4.397	-7.839	-11.101	-9.838	-12.177
			-18667	0.0483222	0.0295403	0.0644423		-7670	3.214	1.959	4.335	8.126	11.446	10.161	12.552		-7670	-3.298	-2.017	-4.399	-7.839	-11.103	-9.84	-12.179
			-18666	0.0483222	0.0295403	0.0644423		-7660	3.216	1.957	4.338	8.125	11.444	10.158	12.551		-7660	-3.301	-2.019	-4.402	-7.84	-11.106	-9.842	-12.183
			-18665	0.0483222	0.0295403	0.0644423		-7650	3.221	1.957	4.342	8.125	11.444	10.157	12.551		-7650	-3.304	-2.02	-4.405	-7.841	-11.109	-9.845	-12.187
			-18664	0.0483222	0.0295403	0.0644423		-7640	3.229	1.961	4.35	8.124	11.447	10.16	12.555		-7640	-3.306	-2.022	-4.408	-7.843	-11.113	-9.848	-12.191
			-18663	0.0483222	0.0295403	0.0644423		-7630	3.237	1.964	4.357	8.124	11.45	10.162	12.559		-7630	-3.307	-2.022	-4.41	-7.843	-11.114	-9.849	-12.193
			-18662	0.0483222	0.0295403	0.0644423		-7620	3.241	1.964	4.361	8.122	11.449	10.161	12.559		-7620	-3.31	-2.024	-4.413	-7.845	-11.118	-9.851	-12.197
			-18661	0.0483222	0.0295403	0.0644423		-7610	3.246	1.965	4.366	8.122	11.45	10.161	12.56		-7610	-3.312	-2.025	-4.416	-7.846	-11.121	-9.853	-12.201
			-18660	0.0483222	0.0295403	0.0644423		-7600	3.251	1.966	4.37	8.121	11.45	10.161	12.561		-7600	-3.314	-2.026	-4.418	-7.846	-11.123	-9.855	-12.204
			-18659	0.0483222	0.0295403	0.0644423		-7590	3.257	1.968	4.375	8.12	11.451	10.161	12.562		-7590	-3.316	-2.027	-4.42	-7.849	-11.127	-9.858	-12.208
			-18658	0.0483222	0.0295403	0.0644423		-7580	3.262	1.97	4.379	8.119	11.452	10.161	12.563		-7580	-3.317	-2.028	-4.422	-7.849	-11.129	-9.86	-12.211
			-18657	0.0483222	0.0295403	0.0644423		-7570	3.267	1.973	4.384	8.119	11.453	10.162	12.565		-7570	-3.32	-2.03	-4.425	-7.851	-11.133	-9.863	-12.215
			-18656	0.0483222	0.0295403	0.0644423		-7560	3.274	1.977	4.39	8.118	11.455	10.163	12.568		-7560	-3.321	-2.03	-4.427	-7.852	-11.135	-9.864	-12.218
			-18655	0.0483222	0.0295403	0.0644423		-7550	3.28	1.982	4.395	8.118	11.457	10.165	12.571		-7550	-3.324	-2.032	-4.43	-7.853	-11.138	-9.867	-12.222
			-18654	0.0483222	0.0295403	0.0644423		-7540	3.283	1.984	4.398	8.117	11.456	10.163	12.571		-7540	-3.326	-2.033	-4.432	-7.854	-11.142	-9.869	-12.225
			-18653	0.0483222	0.0295403	0.0644423		-7530	3.287	1.987	4.402	8.116	11.457	10.163	12.572		-7530	-3.328	-2.035	-4.435	-7.856	-11.145	-9.872	-12.229
			-18652	0.0483222	0.0295403	0.0644423		-7520	3.291	1.991	4.405	8.116	11.457	10.163	12.573		-7520	-3.33	-2.035	-4.437	-7.856	-11.147	-9.873	-12.232
			-18651	0.0483222	0.0295403	0.0644423		-7510	3.295	1.994	4.408	8.115	11.457	10.162	12.573		-7510	-3.333	-2.038	-4.441	-7.858	-11.151	-9.877	-12.237
			-18650	0.0483222	0.0295403	0.0644423		-7500	3.299	1.999	4.412	8.114	11.458	10.162	12.575		-7500	-3.335	-2.039	-4.443	-7.859	-11.154	-9.879	-12.241
			-18649	0.0483222	0.0295403	0.0644423		-7490	3.303	2.003	4.415	8.114	11.459	10.162	12.576		-7490	-3.337	-2.041	-4.445	-7.861	-11.158	-9.882	-12.245
			-18648	0.0483222	0.0295403	0.0644423		-7480	3.308	2.008	4.419	8.113	11.46	10.162	12.578		-7480	-3.339	-2.042	-4.448	-7.863	-11.162	-9.885	-12.249
			-18647	0.0483222	0.0295403	0.0644423		-7470	3.312	2.013	4.423	8.112	11.461	10.163	12.579		-7470	-3.339	-2.042	-4.449	-7.863	-11.164	-9.886	-12.251
			-18646	0.0483222	0.0295403	0.0644423		-7460	3.316	2.018	4.426	8.111	11.462	10.163	12.581		-7460	-3.342	-2.044	-4.452	-7.865	-11.167	-9.889	-12.256
			-18645	0.0483222	0.0295403	0.0644423		-7450	3.319	2.021	4.429	8.11	11.462	10.162	12.582		-7450	-3.344	-2.046	-4.454	-7.866	-11.17	-9.892	-12.259
			-18644	0.0483222	0.0295403	0.0644423		-7440	3.322	2.026	4.432	8.109	11.463	10.162	12.584		-7440	-3.345	-2.047	-4.457	-7.867	-11.173	-9.894	-12.263
			-18643	0.0483222	0.0295403	0.0644423		-7430	3.326	2.029	4.435	8.109	11.464	10.162	12.586		-7430	-3.348	-2.049	-4.46	-7.869	-11.177	-9.897	-12.267
			-18642	0.0483222	0.0295403	0.0644423		-7420	3.329	2.033	4.438	8.107	11.464	10.162	12.587		-7420	-3.35	-2.05	-4.462	-7.87	-11.18	-9.899	-12.271
			-18641	0.0483222	0.0295403	0.0644423		-7410	3.336	2.041	4.446	8.107	11.469	10.166	12.594		-7410	-3.351	-2.051	-4.464	-7.871	-11.183	-9.901	-12.274
			-18640	0.0483222	0.0295403	0.0644423		-7400	3.341	2.046	4.45	8.106	11.471	10.167	12.598		-7400	-3.353	-2.052	-4.467	-7.872	-11.186	-9.903	-12.278
			-18639	0.0483222	0.0295403	0.0644423		-7390	3.344	2.05	4.453	8.105	11.472	10.167	12.6		-7390	-3.355	-2.053	-4.47	-7.874	-11.191	-9.907	-12.284
			-18638	0.0483222	0.0295403	0.0644423		-7380	3.347	2.054	4.456	8.105	11.474	10.168	12.603		-7380	-3.359	-2.056	-4.474	-7.877	-11.196	-9.911	-12.29
			-18637	0.0483222	0.0295403	0.0644423		-7370	3.35	2.057	4.459	8.104	11.475	10.167	12.604		-7370	-3.361	-2.057	-4.477	-7.878	-11.2	-9.914	-12.295
			-18636	0.0483222	0.0295403	0.0644423		-7360	3.352	2.059	4.461	8.103	11.476	10.166	12.606		-7360	-3.363	-2.058	-4.479	-7.879	-11.203	-9.916	-12.298
			-18635	0.0483222	0.0295403	0.0644423		-7350	3.357	2.064	4.465	8.103	11.48	10.168	12.61		-7350	-3.365	-2.06	-4.483	-7.881	-11.207	-9.919	-12.303
			-18634	0.0483222	0.0295403	0.0644423		-7340	3.36	2.068	4.468	8.102	11.482	10.168	12.613		-7340	-3.367	-2.061	-4.485	-7.881	-11.21	-9.921	-12.306
			-18633	0.0483222	0.0295403	0.0644423		-7330	3.363	2.071	4.472	8.1	11.485	10.168	12.616		-7330	-3.369	-2.062	-4.488	-7.883	-11.213	-9.923	-12.31
			-18632	0.0483222	0.0295403	0.0644423		-7320	3.365	2.074	4.474	8.098	11.487	10.168	12.619		-7320	-3.371	-2.064	-4.49	-7.884	-11.216	-9.926	-12.314
			-18631	0.0483222	0.0295403	0.0644423		-7310	3.365	2.073	4.474	8.097	11.486	10.165	12.618		-7310	-3.373	-2.065	-4.492	-7.884	-11.219	-9.928	-12.317
			-18630	0.0483222	0.0295403	0.0644423		-7300	3.365	2.074	4.474	8.095	11.486	10.163	12.619		-7300	-3.375	-2.066	-4.495	-7.885	-11.222	-9.93	-12.321
			-18629	0.0483222	0.0295403	0.0644423		-7290	3.366	2.075	4.475	8.092	11.487	10.162	12.62		-7290	-3.375	-2.067	-4.496	-7.887	-11.224	-9.932	-12.323
			-18628	0.0483222	0.0295403	0.0644423		-7280	3.369	2.078	4.478	8.09	11.49	10.163	12.623		-7280	-3.376	-2.067	-4.497	-7.888	-11.226	-9.933	-12.326
			-18627	0.0483222	0.0295403	0.0644423		-7270	3.368	2.077	4.477	8.087	11.489	10.161	12.622		-7270	-3.377	-2.067	-4.498	-7.888	-11.228	-9.934	-12.328
			-18626	0.0483222	0.0295403	0.0644423		-7260	3.366	2.075	4.475	8.084	11.487	10.157	12.62		-7260	-3.379	-2.068	-4.501	-7.89	-11.231	-9.937	-12.332
			-18625	0.0483222	0.0295403	0.0644423		-7250	3.366	2.075	4.475	8.08	11.487	10.156	12.62		-7250	-3.381	-2.07	-4.504	-7.891	-11.235	-9.94	-12.336
			-18624	0.0483222	0.0295403	0.0644423		-7240	3.366	2.075	4.476	8.077	11.487	10.156	12.621		-7240	-3.382	-2.071	-4.506	-7.892	-11.237	-9.942	-12.339
			-18623	0.0483222	0.0295403	0.0644423		-7230	3.366	2.075	4.476	8.074	11.487	10.155	12.622		-7230	-3.384	-2.072	-4.508	-7.893	-11.24	-9.944	-12.342
			-18622	0.0483222	0.0295403	0.0644423		-7220	3.363	2.072	4.473	8.069	11.485	10.153	12.619		-7220	-3.385	-2.073	-4.51	-7.894	-11.243	-9.946	-12.346
			-18621	0.0483222	0.0295403	0.0644423		-7210	3.363	2.072	4.473	8.066	11.485	10.152	12.62		-7210	-3.387	-2.074	-4.513	-7.894	-11.246	-9.948	-12.349
			-18620	0.0483222	0.0295403	0.0644423		-7200	3.364	2.072	4.474	8.062	11.486	10.153	12.621		-7200	-3.388	-2.074	-4.514	-7.895	-11.248	-9.95	-12.352
			-18619	0.0483222	0.0295403	0.0644423		-7190	3.367	2.075	4.478	8.06	11.489	10.156	12.624		-7190	-3.391	-2.076	-4.517	-7.898	-11.254	-9.955	-12.358
			-18618	0.0483222	0.0295403	0.0644423		-7180	3.365	2.073	4.476	8.056	11.487	10.154	12.623		-7180	-3.392	-2.077	-4.519	-7.899	-11.257	-9.957	-12.362
			-18617	0.0483222	0.0295403	0.0644423		-7170	3.362	2.07	4.473	8.053	11.485	10.151	12.62		-7170	-3.393	-2.077	-4.521	-7.9	-11.26	-9.96	-12.365
			-18616	0.0483222	0.0295403	0.0644423		-7160	3.362	2.071	4.474	8.051	11.486	10.152	12.622		-7160	-3.395	-2.079	-4.524	-7.902	-11.264	-9.963	-12.369
			-18615	0.0483222	0.0295403	0.0644423		-7150	3.364	2.072	4.476	8.048	11.487	10.154	12.624		-7150	-3.397	-2.079	-4.526	-7.903	-11.266	-9.965	-12.372
			-18614	0.0483222	0.0295403	0.0644423		-7140	3.364	2.072	4.476	8.047	11.488	10.154	12.624		-7140	-3.398	-2.08	-4.528	-7.904	-11.269	-9.967	-12.376
			-18613	0.0483222	0.0295403	0.0644423		-7130	3.362	2.07	4.475	8.045	11.486	10.153	12.623		-7130	-3.4	-2.081	-4.53	-7.906	-11.272	-9.969	-12.379
			-18612	0.0483222	0.0295403	0.0644423		-7120	3.361	2.069	4.475	8.044	11.486	10.152	12.623		-7120	-3.401	-2.081	-4.532	-7.906	-11.274	-9.971	-12.382
			-18611	0.0483222	0.0295403	0.0644423		-7110	3.362	2.069	4.475	8.043	11.486	10.152	12.624		-7110	-3.403	-2.083	-4.535	-7.908	-11.278	-9.973	-12.386
			-18610	0.0483222	0.0295403	0.0644423		-7100	3.362	2.069	4.476	8.043	11.488	10.153	12.626		-7100	-3.404	-2.083	-4.537	-7.909	-11.28	-9.975	-12.389
			-18609	0.0483222	0.0295403	0.0644423		-7090	3.361	2.067	4.475	8.043	11.486	10.152	12.625		-7090	-3.405	-2.084	-4.538	-7.91	-11.282	-9.977	-12.392
			-18608	0.0483222	0.0295403	0.0644423		-7080	3.361	2.067	4.476	8.043	11.487	10.152	12.626		-7080	-3.406	-2.084	-4.539	-7.911	-11.284	-9.979	-12.394
			-18607	0.0483222	0.0295403	0.0644423		-7070	3.362	2.068	4.478	8.043	11.489	10.154	12.628		-7070	-3.408	-2.085	-4.542	-7.912	-11.287	-9.981	-12.397
			-18606	0.0483222	0.0295403	0.0644423		-7060	3.363	2.069	4.479	8.045	11.49	10.155	12.63		-7060	-3.409	-2.086	-4.543	-7.913	-11.289	-9.982	-12.4
			-18605	0.0483222	0.0295403	0.0644423		-7050	3.358	2.064	4.475	8.045	11.485	10.15	12.626		-7050	-3.412	-2.088	-4.547	-7.915	-11.293	-9.986	-12.405
			-18604	0.0483222	0.0295403	0.0644423		-7040	3.358	2.063	4.475	8.046	11.485	10.15	12.627		-7040	-3.414	-2.089	-4.55	-7.917	-11.297	-9.988	-12.409
			-18603	0.0483222	0.0295403	0.0644423		-7030	3.359	2.063	4.476	8.047	11.486	10.151	12.629		-7030	-3.415	-2.09	-4.552	-7.918	-11.3	-9.991	-12.412
			-18602	0.0483222	0.0295403	0.0644423		-7020	3.359	2.063	4.477	8.048	11.487	10.151	12.63		-7020	-3.417	-2.091	-4.554	-7.919	-11.303	-9.993	-12.416
			-18601	0.0483222	0.0295403	0.0644423		-7010	3.361	2.065	4.48	8.049	11.49	10.153	12.633		-7010	-3.418	-2.091	-4.556	-7.92	-11.305	-9.995	-12.419
			-18600	0.0363802	0.0222399	0.0485165		-7000	3.362	2.066	4.481	8.05	11.491	10.155	12.635		-7000	-3.42	-2.093	-4.559	-7.922	-11.309	-9.997	-12.423
			-18599	0.0363802	0.0222399	0.0485165		-6990	3.359	2.063	4.479	8.051	11.488	10.152	12.633		-6990	-3.42	-2.092	-4.559	-7.924	-11.311	-9.999	-12.426
			-18598	0.0363802	0.0222399	0.0485165		-6980	3.36	2.063	4.48	8.052	11.489	10.152	12.635		-6980	-3.423	-2.094	-4.562	-7.926	-11.315	-10.002	-12.43
			-18597	0.0363802	0.0222399	0.0485165		-6970	3.362	2.064	4.482	8.053	11.491	10.154	12.637		-6970	-3.424	-2.095	-4.565	-7.928	-11.318	-10.005	-12.434
			-18596	0.0363802	0.0222399	0.0485165		-6960	3.362	2.065	4.483	8.054	11.492	10.155	12.639		-6960	-3.426	-2.096	-4.567	-7.93	-11.321	-10.007	-12.438
			-18595	0.0363802	0.0222399	0.0485165		-6950	3.362	2.064	4.484	8.055	11.493	10.155	12.64		-6950	-3.428	-2.097	-4.569	-7.931	-11.324	-10.01	-12.442
			-18594	0.0363802	0.0222399	0.0485165		-6940	3.362	2.064	4.484	8.055	11.493	10.154	12.64		-6940	-3.43	-2.098	-4.572	-7.933	-11.328	-10.013	-12.446
			-18593	0.0363802	0.0222399	0.0485165		-6930	3.365	2.066	4.488	8.056	11.496	10.157	12.644		-6930	-3.431	-2.099	-4.574	-7.934	-11.331	-10.015	-12.449
			-18592	0.0363802	0.0222399	0.0485165		-6920	3.368	2.068	4.491	8.056	11.499	10.16	12.648		-6920	-3.433	-2.1	-4.577	-7.935	-11.334	-10.017	-12.453
			-18591	0.0363802	0.0222399	0.0485165		-6910	3.37	2.07	4.493	8.058	11.501	10.162	12.651		-6910	-3.434	-2.101	-4.579	-7.936	-11.336	-10.019	-12.456
			-18590	0.0363802	0.0222399	0.0485165		-6900	3.371	2.07	4.495	8.058	11.503	10.163	12.653		-6900	-3.436	-2.102	-4.582	-7.938	-11.34	-10.022	-12.46
			-18589	0.0363802	0.0222399	0.0485165		-6890	3.375	2.075	4.5	8.059	11.508	10.167	12.658		-6890	-3.438	-2.104	-4.584	-7.939	-11.343	-10.025	-12.464
			-18588	0.0363802	0.0222399	0.0485165		-6880	3.376	2.075	4.501	8.06	11.509	10.168	12.661		-6880	-3.44	-2.105	-4.587	-7.941	-11.347	-10.027	-12.468
			-18587	0.0363802	0.0222399	0.0485165		-6870	3.377	2.076	4.503	8.061	11.511	10.17	12.663		-6870	-3.442	-2.106	-4.589	-7.942	-11.35	-10.03	-12.471
			-18586	0.0363802	0.0222399	0.0485165		-6860	3.378	2.076	4.504	8.061	11.512	10.17	12.664		-6860	-3.444	-2.107	-4.592	-7.943	-11.353	-10.032	-12.475
			-18585	0.0363802	0.0222399	0.0485165		-6850	3.381	2.078	4.507	8.062	11.516	10.173	12.669		-6850	-3.445	-2.108	-4.593	-7.944	-11.355	-10.034	-12.478
			-18584	0.0363802	0.0222399	0.0485165		-6840	3.382	2.079	4.508	8.062	11.517	10.174	12.671		-6840	-3.447	-2.109	-4.596	-7.946	-11.358	-10.036	-12.482
			-18583	0.0363802	0.0222399	0.0485165		-6830	3.382	2.078	4.509	8.063	11.518	10.174	12.672		-6830	-3.449	-2.11	-4.598	-7.947	-11.361	-10.038	-12.485
			-18582	0.0363802	0.0222399	0.0485165		-6820	3.383	2.079	4.511	8.065	11.52	10.176	12.675		-6820	-3.45	-2.111	-4.6	-7.948	-11.363	-10.04	-12.488
			-18581	0.0363802	0.0222399	0.0485165		-6810	3.384	2.079	4.511	8.065	11.521	10.176	12.677		-6810	-3.452	-2.112	-4.603	-7.949	-11.366	-10.042	-12.491
			-18580	0.0363802	0.0222399	0.0485165		-6800	3.385	2.08	4.513	8.066	11.524	10.178	12.679		-6800	-3.454	-2.114	-4.606	-7.951	-11.37	-10.045	-12.496
			-18579	0.0363802	0.0222399	0.0485165		-6790	3.378	2.072	4.507	8.067	11.517	10.171	12.674		-6790	-3.454	-2.113	-4.606	-7.952	-11.372	-10.046	-12.498
			-18578	0.0363802	0.0222399	0.0485165		-6780	3.377	2.07	4.506	8.067	11.517	10.17	12.674		-6780	-3.456	-2.114	-4.608	-7.954	-11.375	-10.049	-12.502
			-18577	0.0363802	0.0222399	0.0485165		-6770	3.379	2.072	4.508	8.067	11.519	10.172	12.677		-6770	-3.458	-2.115	-4.611	-7.956	-11.379	-10.052	-12.506
			-18576	0.0363802	0.0222399	0.0485165		-6760	3.382	2.074	4.511	8.068	11.523	10.175	12.681		-6760	-3.46	-2.116	-4.614	-7.957	-11.382	-10.054	-12.51
			-18575	0.0363802	0.0222399	0.0485165		-6750	3.384	2.075	4.514	8.068	11.525	10.177	12.684		-6750	-3.461	-2.117	-4.616	-7.959	-11.385	-10.057	-12.514
			-18574	0.0363802	0.0222399	0.0485165		-6740	3.387	2.077	4.517	8.069	11.529	10.18	12.688		-6740	-3.462	-2.118	-4.618	-7.96	-11.387	-10.058	-12.517
			-18573	0.0363802	0.0222399	0.0485165		-6730	3.389	2.079	4.519	8.07	11.532	10.182	12.692		-6730	-3.465	-2.12	-4.621	-7.962	-11.391	-10.061	-12.521
			-18572	0.0363802	0.0222399	0.0485165		-6720	3.392	2.081	4.522	8.07	11.535	10.185	12.696		-6720	-3.466	-2.12	-4.623	-7.962	-11.394	-10.063	-12.524
			-18571	0.0363802	0.0222399	0.0485165		-6710	3.393	2.082	4.524	8.071	11.538	10.186	12.699		-6710	-3.468	-2.121	-4.625	-7.963	-11.396	-10.065	-12.527
			-18570	0.0363802	0.0222399	0.0485165		-6700	3.395	2.083	4.527	8.072	11.541	10.188	12.702		-6700	-3.47	-2.123	-4.628	-7.965	-11.4	-10.068	-12.531
			-18569	0.0363802	0.0222399	0.0485165		-6690	3.4	2.088	4.532	8.073	11.546	10.194	12.709		-6690	-3.472	-2.124	-4.631	-7.967	-11.404	-10.072	-12.537
			-18568	0.0363802	0.0222399	0.0485165		-6680	3.401	2.087	4.533	8.073	11.548	10.194	12.71		-6680	-3.475	-2.126	-4.634	-7.969	-11.409	-10.076	-12.542
			-18567	0.0363802	0.0222399	0.0485165		-6670	3.402	2.088	4.535	8.075	11.55	10.195	12.713		-6670	-3.477	-2.127	-4.636	-7.97	-11.412	-10.078	-12.546
			-18566	0.0363802	0.0222399	0.0485165		-6660	3.402	2.087	4.534	8.075	11.55	10.195	12.714		-6660	-3.479	-2.129	-4.639	-7.972	-11.415	-10.081	-12.55
			-18565	0.0363802	0.0222399	0.0485165		-6650	3.403	2.087	4.536	8.075	11.552	10.196	12.716		-6650	-3.48	-2.129	-4.641	-7.973	-11.418	-10.083	-12.553
			-18564	0.0363802	0.0222399	0.0485165		-6640	3.405	2.089	4.538	8.077	11.555	10.198	12.72		-6640	-3.482	-2.131	-4.644	-7.974	-11.421	-10.085	-12.557
			-18563	0.0363802	0.0222399	0.0485165		-6630	3.405	2.088	4.539	8.076	11.556	10.198	12.722		-6630	-3.484	-2.132	-4.646	-7.975	-11.424	-10.087	-12.56
			-18562	0.0363802	0.0222399	0.0485165		-6620	3.409	2.092	4.544	8.077	11.561	10.202	12.727		-6620	-3.485	-2.132	-4.648	-7.976	-11.427	-10.089	-12.563
			-18561	0.0363802	0.0222399	0.0485165		-6610	3.412	2.094	4.547	8.079	11.564	10.205	12.731		-6610	-3.486	-2.133	-4.65	-7.977	-11.429	-10.091	-12.567
			-18560	0.0363802	0.0222399	0.0485165		-6600	3.409	2.09	4.544	8.079	11.562	10.202	12.73		-6600	-3.489	-2.135	-4.653	-7.979	-11.433	-10.094	-12.571
			-18559	0.0363802	0.0222399	0.0485165		-6590	3.411	2.092	4.547	8.079	11.566	10.205	12.734		-6590	-3.491	-2.137	-4.656	-7.98	-11.437	-10.097	-12.575
			-18558	0.0363802	0.0222399	0.0485165		-6580	3.417	2.098	4.554	8.08	11.572	10.211	12.741		-6580	-3.493	-2.138	-4.658	-7.982	-11.44	-10.1	-12.579
			-18557	0.0363802	0.0222399	0.0485165		-6570	3.418	2.098	4.555	8.081	11.574	10.212	12.744		-6570	-3.494	-2.138	-4.66	-7.983	-11.442	-10.102	-12.582
			-18556	0.0363802	0.0222399	0.0485165		-6560	3.417	2.096	4.554	8.081	11.574	10.211	12.744		-6560	-3.496	-2.14	-4.662	-7.984	-11.446	-10.104	-12.586
			-18555	0.0363802	0.0222399	0.0485165		-6550	3.418	2.096	4.555	8.082	11.575	10.211	12.746		-6550	-3.497	-2.14	-4.664	-7.985	-11.448	-10.106	-12.589
			-18554	0.0363802	0.0222399	0.0485165		-6540	3.419	2.097	4.557	8.082	11.577	10.212	12.748		-6540	-3.5	-2.142	-4.667	-7.987	-11.452	-10.109	-12.593
			-18553	0.0363802	0.0222399	0.0485165		-6530	3.42	2.098	4.559	8.084	11.579	10.214	12.751		-6530	-3.502	-2.143	-4.67	-7.988	-11.455	-10.112	-12.597
			-18552	0.0363802	0.0222399	0.0485165		-6520	3.421	2.098	4.56	8.084	11.581	10.215	12.753		-6520	-3.503	-2.145	-4.672	-7.99	-11.458	-10.114	-12.601
			-18551	0.0363802	0.0222399	0.0485165		-6510	3.422	2.098	4.561	8.084	11.582	10.215	12.755		-6510	-3.504	-2.145	-4.674	-7.99	-11.461	-10.115	-12.604
			-18550	0.0363802	0.0222399	0.0485165		-6500	3.423	2.099	4.563	8.085	11.584	10.217	12.758		-6500	-3.507	-2.147	-4.677	-7.992	-11.465	-10.119	-12.608
			-18549	0.0363802	0.0222399	0.0485165		-6490	3.421	2.096	4.561	8.086	11.582	10.215	12.757		-6490	-3.508	-2.147	-4.679	-7.995	-11.469	-10.122	-12.613
			-18548	0.0363802	0.0222399	0.0485165		-6480	3.423	2.098	4.563	8.087	11.585	10.217	12.76		-6480	-3.509	-2.147	-4.68	-7.996	-11.472	-10.124	-12.617
			-18547	0.0363802	0.0222399	0.0485165		-6470	3.424	2.098	4.565	8.086	11.587	10.218	12.763		-6470	-3.511	-2.149	-4.683	-7.999	-11.476	-10.127	-12.621
			-18546	0.0363802	0.0222399	0.0485165		-6460	3.424	2.098	4.565	8.087	11.587	10.218	12.764		-6460	-3.513	-2.15	-4.686	-8	-11.479	-10.13	-12.625
			-18545	0.0363802	0.0222399	0.0485165		-6450	3.425	2.099	4.567	8.088	11.589	10.219	12.766		-6450	-3.515	-2.151	-4.689	-8.001	-11.483	-10.133	-12.63
			-18544	0.0363802	0.0222399	0.0485165		-6440	3.427	2.099	4.569	8.088	11.591	10.22	12.769		-6440	-3.517	-2.152	-4.691	-8.003	-11.486	-10.135	-12.633
			-18543	0.0363802	0.0222399	0.0485165		-6430	3.428	2.1	4.571	8.088	11.593	10.222	12.772		-6430	-3.519	-2.154	-4.694	-8.005	-11.49	-10.139	-12.638
			-18542	0.0363802	0.0222399	0.0485165		-6420	3.431	2.103	4.575	8.089	11.597	10.225	12.776		-6420	-3.521	-2.155	-4.696	-8.006	-11.493	-10.141	-12.642
			-18541	0.0363802	0.0222399	0.0485165		-6410	3.434	2.105	4.578	8.089	11.6	10.228	12.78		-6410	-3.522	-2.155	-4.698	-8.007	-11.496	-10.143	-12.645
			-18540	0.0363802	0.0222399	0.0485165		-6400	3.436	2.107	4.58	8.09	11.602	10.23	12.783		-6400	-3.523	-2.156	-4.7	-8.008	-11.499	-10.145	-12.648
			-18539	0.0363802	0.0222399	0.0485165		-6390	3.441	2.112	4.586	8.09	11.608	10.235	12.79		-6390	-3.526	-2.158	-4.704	-8.011	-11.505	-10.15	-12.655
			-18538	0.0363802	0.0222399	0.0485165		-6380	3.442	2.112	4.588	8.09	11.61	10.236	12.792		-6380	-3.529	-2.16	-4.707	-8.014	-11.51	-10.154	-12.661
			-18537	0.0363802	0.0222399	0.0485165		-6370	3.441	2.11	4.587	8.09	11.609	10.235	12.791		-6370	-3.531	-2.161	-4.709	-8.015	-11.513	-10.157	-12.665
			-18536	0.0363802	0.0222399	0.0485165		-6360	3.442	2.112	4.59	8.091	11.611	10.236	12.794		-6360	-3.532	-2.162	-4.712	-8.017	-11.517	-10.16	-12.669
			-18535	0.0363802	0.0222399	0.0485165		-6350	3.443	2.112	4.592	8.091	11.612	10.237	12.796		-6350	-3.534	-2.163	-4.714	-8.018	-11.52	-10.162	-12.673
			-18534	0.0363802	0.0222399	0.0485165		-6340	3.443	2.112	4.593	8.091	11.613	10.237	12.797		-6340	-3.536	-2.164	-4.717	-8.02	-11.523	-10.165	-12.677
			-18533	0.0363802	0.0222399	0.0485165		-6330	3.443	2.111	4.593	8.091	11.613	10.237	12.798		-6330	-3.538	-2.166	-4.72	-8.021	-11.527	-10.168	-12.681
			-18532	0.0363802	0.0222399	0.0485165		-6320	3.443	2.111	4.595	8.091	11.613	10.237	12.799		-6320	-3.54	-2.167	-4.722	-8.023	-11.531	-10.171	-12.686
			-18531	0.0363802	0.0222399	0.0485165		-6310	3.444	2.112	4.597	8.092	11.615	10.238	12.801		-6310	-3.543	-2.169	-4.726	-8.025	-11.536	-10.175	-12.691
			-18530	0.0363802	0.0222399	0.0485165		-6300	3.445	2.112	4.599	8.092	11.616	10.239	12.803		-6300	-3.544	-2.169	-4.727	-8.026	-11.538	-10.177	-12.694
			-18529	0.0363802	0.0222399	0.0485165		-6290	3.448	2.114	4.603	8.092	11.619	10.241	12.806		-6290	-3.546	-2.171	-4.73	-8.028	-11.542	-10.18	-12.699
			-18528	0.0363802	0.0222399	0.0485165		-6280	3.449	2.115	4.605	8.092	11.62	10.242	12.808		-6280	-3.547	-2.171	-4.732	-8.03	-11.545	-10.182	-12.702
			-18527	0.0363802	0.0222399	0.0485165		-6270	3.452	2.118	4.609	8.092	11.623	10.245	12.812		-6270	-3.549	-2.172	-4.734	-8.031	-11.548	-10.185	-12.706
			-18526	0.0363802	0.0222399	0.0485165		-6260	3.454	2.119	4.611	8.092	11.625	10.246	12.814		-6260	-3.55	-2.173	-4.736	-8.033	-11.551	-10.187	-12.709
			-18525	0.0363802	0.0222399	0.0485165		-6250	3.454	2.118	4.613	8.092	11.625	10.246	12.815		-6250	-3.551	-2.174	-4.738	-8.034	-11.554	-10.189	-12.713
			-18524	0.0363802	0.0222399	0.0485165		-6240	3.456	2.12	4.616	8.093	11.628	10.248	12.818		-6240	-3.554	-2.176	-4.741	-8.036	-11.558	-10.193	-12.718
			-18523	0.0363802	0.0222399	0.0485165		-6230	3.457	2.12	4.618	8.093	11.629	10.248	12.819		-6230	-3.556	-2.177	-4.743	-8.037	-11.561	-10.195	-12.722
			-18522	0.0363802	0.0222399	0.0485165		-6220	3.458	2.12	4.62	8.093	11.63	10.249	12.82		-6220	-3.557	-2.177	-4.745	-8.038	-11.564	-10.197	-12.725
			-18521	0.0363802	0.0222399	0.0485165		-6210	3.46	2.121	4.623	8.093	11.632	10.251	12.823		-6210	-3.559	-2.179	-4.748	-8.04	-11.568	-10.2	-12.729
			-18520	0.0363802	0.0222399	0.0485165		-6200	3.463	2.123	4.626	8.094	11.634	10.253	12.825		-6200	-3.561	-2.18	-4.751	-8.042	-11.572	-10.203	-12.734
			-18519	0.0363802	0.0222399	0.0485165		-6190	3.466	2.125	4.631	8.094	11.637	10.255	12.829		-6190	-3.562	-2.18	-4.752	-8.043	-11.573	-10.204	-12.736
			-18518	0.0363802	0.0222399	0.0485165		-6180	3.468	2.127	4.634	8.095	11.64	10.257	12.831		-6180	-3.563	-2.181	-4.753	-8.043	-11.576	-10.206	-12.738
			-18517	0.0363802	0.0222399	0.0485165		-6170	3.468	2.126	4.635	8.095	11.64	10.257	12.831		-6170	-3.565	-2.182	-4.756	-8.045	-11.579	-10.208	-12.742
			-18516	0.0363802	0.0222399	0.0485165		-6160	3.471	2.127	4.638	8.095	11.641	10.258	12.833		-6160	-3.567	-2.184	-4.759	-8.047	-11.583	-10.211	-12.746
			-18515	0.0363802	0.0222399	0.0485165		-6150	3.471	2.126	4.639	8.096	11.641	10.258	12.833		-6150	-3.569	-2.185	-4.761	-8.048	-11.586	-10.214	-12.75
			-18514	0.0363802	0.0222399	0.0485165		-6140	3.472	2.127	4.641	8.096	11.643	10.259	12.835		-6140	-3.57	-2.186	-4.763	-8.049	-11.589	-10.216	-12.754
			-18513	0.0363802	0.0222399	0.0485165		-6130	3.476	2.13	4.646	8.096	11.646	10.262	12.838		-6130	-3.572	-2.187	-4.766	-8.051	-11.593	-10.219	-12.758
			-18512	0.0363802	0.0222399	0.0485165		-6120	3.479	2.131	4.649	8.096	11.648	10.264	12.84		-6120	-3.574	-2.188	-4.768	-8.052	-11.596	-10.221	-12.761
			-18511	0.0363802	0.0222399	0.0485165		-6110	3.479	2.13	4.65	8.097	11.648	10.263	12.84		-6110	-3.575	-2.189	-4.77	-8.053	-11.599	-10.224	-12.765
			-18510	0.0363802	0.0222399	0.0485165		-6100	3.481	2.132	4.653	8.098	11.649	10.264	12.841		-6100	-3.577	-2.19	-4.773	-8.055	-11.602	-10.227	-12.769
			-18509	0.0363802	0.0222399	0.0485165		-6090	3.484	2.134	4.657	8.098	11.652	10.267	12.844		-6090	-3.579	-2.192	-4.775	-8.057	-11.606	-10.23	-12.773
			-18508	0.0363802	0.0222399	0.0485165		-6080	3.486	2.135	4.659	8.098	11.653	10.267	12.845		-6080	-3.58	-2.192	-4.777	-8.058	-11.609	-10.232	-12.776
			-18507	0.0363802	0.0222399	0.0485165		-6070	3.487	2.136	4.661	8.098	11.654	10.268	12.846		-6070	-3.582	-2.194	-4.779	-8.06	-11.612	-10.235	-12.78
			-18506	0.0363802	0.0222399	0.0485165		-6060	3.489	2.137	4.664	8.099	11.655	10.269	12.847		-6060	-3.584	-2.195	-4.782	-8.061	-11.616	-10.238	-12.784
			-18505	0.0363802	0.0222399	0.0485165		-6050	3.492	2.139	4.667	8.098	11.657	10.271	12.849		-6050	-3.586	-2.196	-4.784	-8.063	-11.619	-10.24	-12.787
			-18504	0.0363802	0.0222399	0.0485165		-6040	3.495	2.141	4.671	8.099	11.659	10.273	12.851		-6040	-3.587	-2.196	-4.786	-8.064	-11.622	-10.242	-12.791
			-18503	0.0363802	0.0222399	0.0485165		-6030	3.501	2.146	4.677	8.099	11.663	10.277	12.856		-6030	-3.589	-2.197	-4.789	-8.066	-11.625	-10.245	-12.795
			-18502	0.0363802	0.0222399	0.0485165		-6020	3.504	2.148	4.681	8.1	11.666	10.28	12.859		-6020	-3.59	-2.198	-4.791	-8.067	-11.628	-10.247	-12.798
			-18501	0.0363802	0.0222399	0.0485165		-6010	3.505	2.148	4.683	8.101	11.666	10.28	12.859		-6010	-3.591	-2.199	-4.793	-8.068	-11.63	-10.249	-12.801
			-18500	0.0290749	0.017774	0.0387742		-6000	3.507	2.149	4.685	8.1	11.666	10.28	12.86		-6000	-3.593	-2.2	-4.795	-8.069	-11.633	-10.252	-12.805
			-18499	0.0290749	0.017774	0.0387742		-5990	3.508	2.149	4.687	8.101	11.666	10.28	12.86		-5990	-3.595	-2.201	-4.797	-8.07	-11.636	-10.254	-12.808
			-18498	0.0290749	0.017774	0.0387742		-5980	3.509	2.15	4.689	8.101	11.666	10.281	12.86		-5980	-3.597	-2.203	-4.8	-8.072	-11.64	-10.257	-12.812
			-18497	0.0290749	0.017774	0.0387742		-5970	3.513	2.153	4.693	8.102	11.669	10.283	12.863		-5970	-3.598	-2.203	-4.801	-8.073	-11.642	-10.259	-12.814
			-18496	0.0290749	0.017774	0.0387742		-5960	3.514	2.154	4.695	8.103	11.669	10.284	12.864		-5960	-3.6	-2.204	-4.804	-8.074	-11.645	-10.261	-12.818
			-18495	0.0290749	0.017774	0.0387742		-5950	3.515	2.154	4.696	8.103	11.668	10.283	12.863		-5950	-3.602	-2.206	-4.806	-8.076	-11.648	-10.264	-12.822
			-18494	0.0290749	0.017774	0.0387742		-5940	3.517	2.155	4.699	8.103	11.669	10.283	12.864		-5940	-3.603	-2.206	-4.808	-8.077	-11.651	-10.266	-12.825
			-18493	0.0290749	0.017774	0.0387742		-5930	3.519	2.157	4.701	8.104	11.67	10.284	12.865		-5930	-3.605	-2.208	-4.811	-8.079	-11.654	-10.269	-12.829
			-18492	0.0290749	0.017774	0.0387742		-5920	3.52	2.158	4.704	8.104	11.67	10.284	12.865		-5920	-3.606	-2.208	-4.813	-8.079	-11.656	-10.271	-12.831
			-18491	0.0290749	0.017774	0.0387742		-5910	3.522	2.159	4.706	8.104	11.67	10.284	12.866		-5910	-3.608	-2.21	-4.815	-8.081	-11.66	-10.273	-12.835
			-18490	0.0290749	0.017774	0.0387742		-5900	3.524	2.16	4.708	8.103	11.67	10.284	12.866		-5900	-3.61	-2.211	-4.818	-8.082	-11.663	-10.276	-12.839
			-18489	0.0290749	0.017774	0.0387742		-5890	3.528	2.164	4.713	8.103	11.673	10.287	12.87		-5890	-3.611	-2.212	-4.819	-8.084	-11.665	-10.278	-12.842
			-18488	0.0290749	0.017774	0.0387742		-5880	3.53	2.166	4.716	8.103	11.674	10.288	12.871		-5880	-3.612	-2.212	-4.821	-8.085	-11.667	-10.279	-12.844
			-18487	0.0290749	0.017774	0.0387742		-5870	3.53	2.165	4.717	8.103	11.672	10.286	12.869		-5870	-3.614	-2.213	-4.823	-8.086	-11.67	-10.282	-12.848
			-18486	0.0290749	0.017774	0.0387742		-5860	3.532	2.166	4.719	8.103	11.672	10.286	12.87		-5860	-3.615	-2.214	-4.825	-8.087	-11.673	-10.284	-12.851
			-18485	0.0290749	0.017774	0.0387742		-5850	3.529	2.163	4.716	8.103	11.668	10.281	12.865		-5850	-3.617	-2.215	-4.828	-8.089	-11.676	-10.287	-12.855
			-18484	0.0290749	0.017774	0.0387742		-5840	3.53	2.163	4.718	8.102	11.667	10.28	12.865		-5840	-3.62	-2.217	-4.831	-8.091	-11.68	-10.29	-12.86
			-18483	0.0290749	0.017774	0.0387742		-5830	3.533	2.166	4.722	8.101	11.669	10.281	12.867		-5830	-3.622	-2.218	-4.834	-8.092	-11.683	-10.293	-12.863
			-18482	0.0290749	0.017774	0.0387742		-5820	3.536	2.169	4.726	8.101	11.67	10.282	12.869		-5820	-3.623	-2.219	-4.835	-8.093	-11.686	-10.294	-12.866
			-18481	0.0290749	0.017774	0.0387742		-5810	3.542	2.174	4.732	8.101	11.674	10.286	12.873		-5810	-3.624	-2.219	-4.837	-8.095	-11.688	-10.296	-12.869
			-18480	0.0290749	0.017774	0.0387742		-5800	3.543	2.175	4.734	8.1	11.674	10.285	12.873		-5800	-3.625	-2.22	-4.839	-8.096	-11.69	-10.298	-12.872
			-18479	0.0290749	0.017774	0.0387742		-5790	3.542	2.173	4.733	8.1	11.671	10.282	12.87		-5790	-3.626	-2.22	-4.841	-8.098	-11.693	-10.3	-12.875
			-18478	0.0290749	0.017774	0.0387742		-5780	3.545	2.175	4.736	8.099	11.672	10.282	12.871		-5780	-3.627	-2.221	-4.842	-8.099	-11.695	-10.302	-12.878
			-18477	0.0290749	0.017774	0.0387742		-5770	3.548	2.178	4.74	8.098	11.673	10.284	12.873		-5770	-3.629	-2.222	-4.844	-8.1	-11.698	-10.304	-12.881
			-18476	0.0290749	0.017774	0.0387742		-5760	3.549	2.178	4.742	8.098	11.672	10.282	12.873		-5760	-3.631	-2.223	-4.847	-8.101	-11.701	-10.306	-12.885
			-18475	0.0290749	0.017774	0.0387742		-5750	3.549	2.178	4.743	8.098	11.671	10.281	12.872		-5750	-3.632	-2.224	-4.849	-8.102	-11.703	-10.308	-12.888
			-18474	0.0290749	0.017774	0.0387742		-5740	3.549	2.178	4.743	8.097	11.67	10.278	12.87		-5740	-3.634	-2.226	-4.852	-8.104	-11.707	-10.311	-12.892
			-18473	0.0290749	0.017774	0.0387742		-5730	3.549	2.177	4.744	8.096	11.668	10.276	12.869		-5730	-3.636	-2.227	-4.854	-8.105	-11.71	-10.313	-12.896
			-18472	0.0290749	0.017774	0.0387742		-5720	3.554	2.181	4.749	8.096	11.671	10.279	12.872		-5720	-3.638	-2.228	-4.856	-8.106	-11.713	-10.316	-12.899
			-18471	0.0290749	0.017774	0.0387742		-5710	3.558	2.185	4.754	8.095	11.674	10.281	12.875		-5710	-3.639	-2.228	-4.858	-8.108	-11.715	-10.317	-12.902
			-18470	0.0290749	0.017774	0.0387742		-5700	3.558	2.184	4.754	8.095	11.672	10.278	12.873		-5700	-3.641	-2.229	-4.861	-8.109	-11.718	-10.319	-12.905
			-18469	0.0290749	0.017774	0.0387742		-5690	3.559	2.184	4.755	8.094	11.67	10.276	12.872		-5690	-3.643	-2.231	-4.863	-8.111	-11.721	-10.322	-12.909
			-18468	0.0290749	0.017774	0.0387742		-5680	3.56	2.186	4.758	8.093	11.67	10.276	12.872		-5680	-3.644	-2.232	-4.865	-8.111	-11.723	-10.324	-12.912
			-18467	0.0290749	0.017774	0.0387742		-5670	3.563	2.188	4.76	8.092	11.671	10.276	12.873		-5670	-3.646	-2.233	-4.867	-8.113	-11.726	-10.326	-12.915
			-18466	0.0290749	0.017774	0.0387742		-5660	3.563	2.187	4.761	8.091	11.669	10.273	12.871		-5660	-3.648	-2.234	-4.87	-8.114	-11.729	-10.328	-12.918
			-18465	0.0290749	0.017774	0.0387742		-5650	3.563	2.187	4.762	8.09	11.668	10.272	12.87		-5650	-3.65	-2.236	-4.873	-8.116	-11.733	-10.331	-12.923
			-18464	0.0290749	0.017774	0.0387742		-5640	3.566	2.189	4.765	8.089	11.669	10.272	12.872		-5640	-3.651	-2.236	-4.875	-8.117	-11.735	-10.333	-12.926
			-18463	0.0290749	0.017774	0.0387742		-5630	3.57	2.192	4.769	8.089	11.671	10.273	12.874		-5630	-3.653	-2.237	-4.877	-8.118	-11.738	-10.335	-12.929
			-18462	0.0290749	0.017774	0.0387742		-5620	3.57	2.192	4.77	8.087	11.669	10.271	12.872		-5620	-3.654	-2.238	-4.879	-8.119	-11.74	-10.337	-12.932
			-18461	0.0290749	0.017774	0.0387742		-5610	3.571	2.193	4.772	8.086	11.669	10.27	12.872		-5610	-3.656	-2.239	-4.881	-8.121	-11.744	-10.339	-12.936
			-18460	0.0290749	0.017774	0.0387742		-5600	3.574	2.194	4.774	8.085	11.669	10.27	12.873		-5600	-3.658	-2.241	-4.884	-8.122	-11.747	-10.342	-12.939
			-18459	0.0290749	0.017774	0.0387742		-5590	3.574	2.194	4.776	8.083	11.668	10.268	12.872		-5590	-3.659	-2.241	-4.886	-8.124	-11.749	-10.344	-12.943
			-18458	0.0290749	0.017774	0.0387742		-5580	3.577	2.196	4.779	8.083	11.669	10.268	12.873		-5580	-3.661	-2.243	-4.888	-8.126	-11.753	-10.347	-12.947
			-18457	0.0290749	0.017774	0.0387742		-5570	3.578	2.197	4.781	8.081	11.669	10.267	12.873		-5570	-3.662	-2.243	-4.89	-8.127	-11.755	-10.348	-12.95
			-18456	0.0290749	0.017774	0.0387742		-5560	3.579	2.197	4.782	8.08	11.667	10.266	12.872		-5560	-3.665	-2.245	-4.893	-8.128	-11.758	-10.351	-12.953
			-18455	0.0290749	0.017774	0.0387742		-5550	3.579	2.197	4.782	8.077	11.665	10.263	12.87		-5550	-3.666	-2.246	-4.895	-8.129	-11.761	-10.353	-12.957
			-18454	0.0290749	0.017774	0.0387742		-5540	3.58	2.197	4.783	8.076	11.664	10.262	12.869		-5540	-3.668	-2.247	-4.898	-8.131	-11.765	-10.356	-12.961
			-18453	0.0290749	0.017774	0.0387742		-5530	3.58	2.196	4.783	8.074	11.662	10.259	12.868		-5530	-3.67	-2.248	-4.9	-8.132	-11.767	-10.358	-12.964
			-18452	0.0290749	0.017774	0.0387742		-5520	3.583	2.198	4.786	8.073	11.663	10.259	12.869		-5520	-3.671	-2.249	-4.902	-8.133	-11.77	-10.36	-12.968
			-18451	0.0290749	0.017774	0.0387742		-5510	3.585	2.2	4.789	8.072	11.664	10.259	12.869		-5510	-3.674	-2.25	-4.905	-8.135	-11.774	-10.363	-12.972
			-18450	0.0290749	0.017774	0.0387742		-5500	3.586	2.2	4.79	8.069	11.662	10.257	12.868		-5500	-3.675	-2.251	-4.907	-8.136	-11.777	-10.365	-12.975
			-18449	0.0290749	0.017774	0.0387742		-5490	3.587	2.201	4.792	8.068	11.662	10.256	12.868		-5490	-3.677	-2.252	-4.909	-8.137	-11.78	-10.367	-12.978
			-18448	0.0290749	0.017774	0.0387742		-5480	3.589	2.203	4.794	8.067	11.662	10.255	12.869		-5480	-3.677	-2.252	-4.911	-8.138	-11.782	-10.369	-12.981
			-18447	0.0290749	0.017774	0.0387742		-5470	3.589	2.202	4.795	8.064	11.66	10.253	12.867		-5470	-3.68	-2.254	-4.913	-8.14	-11.785	-10.371	-12.985
			-18446	0.0290749	0.017774	0.0387742		-5460	3.59	2.203	4.796	8.062	11.659	10.251	12.867		-5460	-3.681	-2.255	-4.915	-8.14	-11.788	-10.373	-12.988
			-18445	0.0290749	0.017774	0.0387742		-5450	3.591	2.203	4.797	8.06	11.658	10.249	12.866		-5450	-3.683	-2.256	-4.918	-8.142	-11.791	-10.376	-12.992
			-18444	0.0290749	0.017774	0.0387742		-5440	3.592	2.204	4.799	8.059	11.657	10.248	12.865		-5440	-3.685	-2.257	-4.92	-8.143	-11.794	-10.378	-12.995
			-18443	0.0290749	0.017774	0.0387742		-5430	3.592	2.203	4.799	8.057	11.654	10.245	12.864		-5430	-3.687	-2.258	-4.923	-8.144	-11.797	-10.381	-12.999
			-18442	0.0290749	0.017774	0.0387742		-5420	3.592	2.202	4.799	8.055	11.652	10.243	12.862		-5420	-3.689	-2.259	-4.926	-8.146	-11.8	-10.383	-13.003
			-18441	0.0290749	0.017774	0.0387742		-5410	3.595	2.204	4.802	8.053	11.653	10.242	12.863		-5410	-3.691	-2.261	-4.929	-8.148	-11.804	-10.386	-13.007
			-18440	0.0290749	0.017774	0.0387742		-5400	3.596	2.205	4.804	8.051	11.652	10.241	12.863		-5400	-3.692	-2.262	-4.931	-8.149	-11.807	-10.389	-13.011
			-18439	0.0290749	0.017774	0.0387742		-5390	3.597	2.204	4.804	8.048	11.65	10.239	12.861		-5390	-3.694	-2.263	-4.933	-8.151	-11.811	-10.391	-13.015
			-18438	0.0290749	0.017774	0.0387742		-5380	3.598	2.205	4.806	8.046	11.649	10.237	12.861		-5380	-3.696	-2.264	-4.936	-8.153	-11.815	-10.395	-13.02
			-18437	0.0290749	0.017774	0.0387742		-5370	3.6	2.206	4.808	8.044	11.648	10.237	12.861		-5370	-3.698	-2.266	-4.938	-8.155	-11.818	-10.398	-13.024
			-18436	0.0290749	0.017774	0.0387742		-5360	3.601	2.207	4.81	8.042	11.648	10.235	12.86		-5360	-3.7	-2.267	-4.941	-8.156	-11.821	-10.4	-13.028
			-18435	0.0290749	0.017774	0.0387742		-5350	3.603	2.208	4.812	8.04	11.647	10.235	12.86		-5350	-3.701	-2.267	-4.943	-8.157	-11.824	-10.402	-13.031
			-18434	0.0290749	0.017774	0.0387742		-5340	3.604	2.209	4.813	8.038	11.646	10.233	12.86		-5340	-3.703	-2.268	-4.945	-8.159	-11.827	-10.404	-13.035
			-18433	0.0290749	0.017774	0.0387742		-5330	3.607	2.211	4.816	8.036	11.647	10.233	12.861		-5330	-3.704	-2.269	-4.947	-8.16	-11.83	-10.407	-13.038
			-18432	0.0290749	0.017774	0.0387742		-5320	3.609	2.212	4.818	8.034	11.646	10.232	12.861		-5320	-3.707	-2.27	-4.95	-8.162	-11.833	-10.409	-13.042
			-18431	0.0290749	0.017774	0.0387742		-5310	3.609	2.211	4.819	8.031	11.644	10.23	12.859		-5310	-3.708	-2.272	-4.952	-8.163	-11.836	-10.411	-13.046
			-18430	0.0290749	0.017774	0.0387742		-5300	3.61	2.212	4.82	8.03	11.643	10.229	12.859		-5300	-3.71	-2.272	-4.954	-8.164	-11.839	-10.413	-13.049
			-18429	0.0290749	0.017774	0.0387742		-5290	3.612	2.212	4.822	8.028	11.642	10.227	12.859		-5290	-3.71	-2.272	-4.955	-8.166	-11.842	-10.415	-13.052
			-18428	0.0290749	0.017774	0.0387742		-5280	3.613	2.213	4.823	8.026	11.641	10.226	12.858		-5280	-3.712	-2.273	-4.957	-8.167	-11.844	-10.418	-13.055
			-18427	0.0290749	0.017774	0.0387742		-5270	3.613	2.213	4.823	8.024	11.639	10.224	12.857		-5270	-3.714	-2.275	-4.96	-8.169	-11.848	-10.421	-13.06
			-18426	0.0290749	0.017774	0.0387742		-5260	3.615	2.214	4.825	8.022	11.639	10.223	12.857		-5260	-3.716	-2.276	-4.963	-8.17	-11.851	-10.423	-13.063
			-18425	0.0290749	0.017774	0.0387742		-5250	3.611	2.21	4.821	8.02	11.633	10.217	12.852		-5250	-3.719	-2.278	-4.966	-8.172	-11.855	-10.426	-13.068
			-18424	0.0290749	0.017774	0.0387742		-5240	3.612	2.209	4.821	8.017	11.631	10.215	12.85		-5240	-3.721	-2.28	-4.969	-8.173	-11.859	-10.429	-13.072
			-18423	0.0290749	0.017774	0.0387742		-5230	3.616	2.213	4.825	8.015	11.633	10.216	12.853		-5230	-3.723	-2.281	-4.971	-8.175	-11.862	-10.432	-13.076
			-18422	0.0290749	0.017774	0.0387742		-5220	3.617	2.213	4.826	8.013	11.632	10.214	12.852		-5220	-3.724	-2.281	-4.973	-8.176	-11.865	-10.434	-13.079
			-18421	0.0290749	0.017774	0.0387742		-5210	3.622	2.218	4.831	8.011	11.635	10.217	12.856		-5210	-3.725	-2.281	-4.974	-8.177	-11.867	-10.435	-13.082
			-18420	0.0290749	0.017774	0.0387742		-5200	3.624	2.219	4.832	8.009	11.635	10.216	12.856		-5200	-3.727	-2.283	-4.976	-8.178	-11.87	-10.438	-13.086
			-18419	0.0290749	0.017774	0.0387742		-5190	3.616	2.211	4.824	8.007	11.625	10.206	12.847		-5190	-3.726	-2.281	-4.976	-8.18	-11.871	-10.438	-13.087
			-18418	0.0290749	0.017774	0.0387742		-5180	3.616	2.211	4.825	8.005	11.624	10.204	12.846		-5180	-3.728	-2.282	-4.979	-8.182	-11.875	-10.441	-13.092
			-18417	0.0290749	0.017774	0.0387742		-5170	3.617	2.211	4.825	8.003	11.623	10.203	12.845		-5170	-3.73	-2.284	-4.981	-8.183	-11.878	-10.444	-13.096
			-18416	0.0290749	0.017774	0.0387742		-5160	3.619	2.213	4.827	8.001	11.622	10.202	12.846		-5160	-3.732	-2.285	-4.984	-8.185	-11.882	-10.447	-13.1
			-18415	0.0290749	0.017774	0.0387742		-5150	3.624	2.218	4.832	8	11.626	10.205	12.849		-5150	-3.734	-2.286	-4.986	-8.186	-11.885	-10.449	-13.103
			-18414	0.0290749	0.017774	0.0387742		-5140	3.625	2.218	4.832	7.997	11.625	10.203	12.849		-5140	-3.736	-2.288	-4.989	-8.188	-11.888	-10.452	-13.107
			-18413	0.0290749	0.017774	0.0387742		-5130	3.622	2.215	4.83	7.996	11.62	10.199	12.845		-5130	-3.738	-2.289	-4.991	-8.189	-11.892	-10.455	-13.112
			-18412	0.0290749	0.017774	0.0387742		-5120	3.623	2.216	4.83	7.993	11.619	10.197	12.845		-5120	-3.74	-2.291	-4.994	-8.191	-11.895	-10.458	-13.116
			-18411	0.0290749	0.017774	0.0387742		-5110	3.626	2.219	4.833	7.992	11.621	10.198	12.847		-5110	-3.741	-2.291	-4.996	-8.191	-11.898	-10.459	-13.119
			-18410	0.0290749	0.017774	0.0387742		-5100	3.627	2.22	4.834	7.99	11.62	10.197	12.847		-5100	-3.744	-2.293	-4.998	-8.193	-11.901	-10.462	-13.123
			-18409	0.0290749	0.017774	0.0387742		-5090	3.638	2.23	4.844	7.987	11.629	10.206	12.856		-5090	-3.748	-2.297	-5.003	-8.195	-11.908	-10.468	-13.13
			-18408	0.0290749	0.017774	0.0387742		-5080	3.64	2.232	4.846	7.986	11.63	10.206	12.857		-5080	-3.75	-2.298	-5.005	-8.195	-11.911	-10.47	-13.133
			-18407	0.0290749	0.017774	0.0387742		-5070	3.639	2.231	4.845	7.985	11.627	10.203	12.856		-5070	-3.752	-2.3	-5.008	-8.197	-11.914	-10.473	-13.137
			-18406	0.0290749	0.017774	0.0387742		-5060	3.64	2.232	4.846	7.983	11.627	10.202	12.856		-5060	-3.753	-2.301	-5.01	-8.198	-11.917	-10.475	-13.14
			-18405	0.0290749	0.017774	0.0387742		-5050	3.644	2.237	4.85	7.981	11.629	10.204	12.859		-5050	-3.755	-2.302	-5.012	-8.2	-11.919	-10.477	-13.144
			-18404	0.0290749	0.017774	0.0387742		-5040	3.644	2.237	4.851	7.978	11.628	10.202	12.858		-5040	-3.755	-2.302	-5.013	-8.201	-11.921	-10.478	-13.146
			-18403	0.0290749	0.017774	0.0387742		-5030	3.643	2.236	4.849	7.977	11.626	10.199	12.857		-5030	-3.757	-2.303	-5.015	-8.202	-11.924	-10.48	-13.149
			-18402	0.0290749	0.017774	0.0387742		-5020	3.642	2.236	4.849	7.975	11.624	10.197	12.856		-5020	-3.759	-2.305	-5.017	-8.203	-11.928	-10.483	-13.153
			-18401	0.0290749	0.017774	0.0387742		-5010	3.642	2.236	4.849	7.974	11.623	10.195	12.854		-5010	-3.761	-2.306	-5.02	-8.205	-11.931	-10.486	-13.157
			-18400	-1.07003	-0.654128	-1.42698		-5000	3.642	2.236	4.849	7.972	11.621	10.194	12.854		-5000	-3.762	-2.307	-5.022	-8.206	-11.934	-10.488	-13.161
			-18399	-1.07003	-0.654128	-1.42698		-4990	3.618	2.212	4.825	7.97	11.596	10.168	12.829		-4990	-3.758	-2.302	-5.018	-8.208	-11.932	-10.486	-13.16
			-18398	-1.07003	-0.654128	-1.42698		-4980	3.617	2.211	4.824	7.968	11.594	10.165	12.827		-4980	-3.76	-2.303	-5.02	-8.21	-11.936	-10.489	-13.164
			-18397	-1.07003	-0.654128	-1.42698		-4970	3.619	2.214	4.826	7.966	11.594	10.165	12.828		-4970	-3.761	-2.304	-5.022	-8.212	-11.939	-10.491	-13.168
			-18396	-1.07003	-0.654128	-1.42698		-4960	3.619	2.215	4.827	7.963	11.594	10.165	12.829		-4960	-3.764	-2.306	-5.026	-8.214	-11.944	-10.495	-13.174
			-18395	-1.07003	-0.654128	-1.42698		-4950	3.621	2.217	4.829	7.961	11.594	10.164	12.829		-4950	-3.765	-2.307	-5.028	-8.216	-11.948	-10.498	-13.178
			-18394	-1.07003	-0.654128	-1.42698		-4940	3.623	2.219	4.831	7.96	11.595	10.165	12.831		-4940	-3.767	-2.308	-5.03	-8.217	-11.951	-10.501	-13.182
			-18393	-1.07003	-0.654128	-1.42698		-4930	3.625	2.221	4.833	7.958	11.596	10.165	12.832		-4930	-3.769	-2.309	-5.033	-8.219	-11.955	-10.504	-13.186
			-18392	-1.07003	-0.654128	-1.42698		-4920	3.625	2.222	4.834	7.956	11.595	10.164	12.831		-4920	-3.771	-2.311	-5.035	-8.221	-11.958	-10.506	-13.19
			-18391	-1.07003	-0.654128	-1.42698		-4910	3.624	2.221	4.833	7.953	11.593	10.161	12.83		-4910	-3.772	-2.312	-5.037	-8.222	-11.962	-10.509	-13.194
			-18390	-1.07003	-0.654128	-1.42698		-4900	3.624	2.221	4.833	7.952	11.592	10.159	12.829		-4900	-3.775	-2.314	-5.04	-8.224	-11.966	-10.513	-13.199
			-18389	-1.07003	-0.654128	-1.42698		-4890	3.625	2.222	4.834	7.949	11.592	10.159	12.829		-4890	-3.778	-2.316	-5.044	-8.227	-11.972	-10.518	-13.205
			-18388	-1.07003	-0.654128	-1.42698		-4880	3.627	2.225	4.837	7.947	11.593	10.16	12.831		-4880	-3.779	-2.317	-5.046	-8.229	-11.975	-10.521	-13.21
			-18387	-1.07003	-0.654128	-1.42698		-4870	3.627	2.226	4.838	7.944	11.592	10.159	12.831		-4870	-3.781	-2.318	-5.049	-8.231	-11.979	-10.524	-13.214
			-18386	-1.07003	-0.654128	-1.42698		-4860	3.628	2.226	4.838	7.942	11.592	10.158	12.83		-4860	-3.782	-2.319	-5.05	-8.232	-11.982	-10.526	-13.218
			-18385	-1.07003	-0.654128	-1.42698		-4850	3.628	2.226	4.839	7.94	11.591	10.157	12.83		-4850	-3.783	-2.319	-5.052	-8.233	-11.985	-10.528	-13.221
			-18384	-1.07003	-0.654128	-1.42698		-4840	3.626	2.225	4.838	7.938	11.589	10.154	12.828		-4840	-3.785	-2.321	-5.055	-8.235	-11.989	-10.531	-13.226
			-18383	-1.07003	-0.654128	-1.42698		-4830	3.626	2.225	4.838	7.936	11.588	10.153	12.827		-4830	-3.787	-2.322	-5.058	-8.237	-11.993	-10.534	-13.23
			-18382	-1.07003	-0.654128	-1.42698		-4820	3.626	2.225	4.838	7.934	11.587	10.151	12.827		-4820	-3.79	-2.324	-5.06	-8.239	-11.997	-10.538	-13.235
			-18381	-1.07003	-0.654128	-1.42698		-4810	3.626	2.226	4.839	7.932	11.586	10.151	12.827		-4810	-3.791	-2.324	-5.062	-8.239	-12	-10.54	-13.238
			-18380	-1.07003	-0.654128	-1.42698		-4800	3.626	2.225	4.839	7.93	11.585	10.149	12.826		-4800	-3.792	-2.325	-5.064	-8.241	-12.003	-10.543	-13.242
			-18379	-1.07003	-0.654128	-1.42698		-4790	3.616	2.216	4.83	7.927	11.574	10.138	12.816		-4790	-3.792	-2.325	-5.065	-8.243	-12.005	-10.544	-13.245
			-18378	-1.07003	-0.654128	-1.42698		-4780	3.615	2.215	4.83	7.925	11.573	10.136	12.815		-4780	-3.793	-2.325	-5.066	-8.244	-12.008	-10.546	-13.248
			-18377	-1.07003	-0.654128	-1.42698		-4770	3.615	2.215	4.831	7.923	11.572	10.135	12.814		-4770	-3.795	-2.326	-5.069	-8.246	-12.012	-10.549	-13.252
			-18376	-1.07003	-0.654128	-1.42698		-4760	3.616	2.217	4.833	7.921	11.573	10.135	12.815		-4760	-3.797	-2.327	-5.071	-8.248	-12.015	-10.552	-13.256
			-18375	-1.07003	-0.654128	-1.42698		-4750	3.616	2.217	4.833	7.918	11.572	10.134	12.815		-4750	-3.798	-2.328	-5.073	-8.249	-12.018	-10.554	-13.26
			-18374	-1.07003	-0.654128	-1.42698		-4740	3.616	2.216	4.833	7.916	11.57	10.132	12.814		-4740	-3.8	-2.33	-5.076	-8.252	-12.023	-10.558	-13.265
			-18373	-1.07003	-0.654128	-1.42698		-4730	3.615	2.216	4.833	7.915	11.569	10.131	12.813		-4730	-3.802	-2.33	-5.078	-8.253	-12.026	-10.56	-13.269
			-18372	-1.07003	-0.654128	-1.42698		-4720	3.615	2.216	4.834	7.913	11.568	10.13	12.812		-4720	-3.804	-2.332	-5.081	-8.255	-12.03	-10.563	-13.273
			-18371	-1.07003	-0.654128	-1.42698		-4710	3.615	2.216	4.834	7.91	11.567	10.128	12.811		-4710	-3.806	-2.333	-5.084	-8.257	-12.034	-10.566	-13.278
			-18370	-1.07003	-0.654128	-1.42698		-4700	3.614	2.215	4.834	7.908	11.565	10.126	12.81		-4700	-3.808	-2.334	-5.086	-8.258	-12.037	-10.569	-13.282
			-18369	-1.07003	-0.654128	-1.42698		-4690	3.61	2.211	4.83	7.906	11.56	10.121	12.805		-4690	-3.808	-2.334	-5.087	-8.26	-12.041	-10.572	-13.286
			-18368	-1.07003	-0.654128	-1.42698		-4680	3.611	2.212	4.832	7.904	11.56	10.121	12.805		-4680	-3.81	-2.335	-5.09	-8.263	-12.045	-10.576	-13.291
			-18367	-1.07003	-0.654128	-1.42698		-4670	3.612	2.212	4.833	7.902	11.559	10.12	12.805		-4670	-3.811	-2.336	-5.092	-8.265	-12.049	-10.579	-13.295
			-18366	-1.07003	-0.654128	-1.42698		-4660	3.614	2.215	4.836	7.899	11.561	10.121	12.806		-4660	-3.813	-2.336	-5.094	-8.266	-12.052	-10.581	-13.299
			-18365	-1.07003	-0.654128	-1.42698		-4650	3.615	2.215	4.837	7.897	11.561	10.12	12.806		-4650	-3.814	-2.337	-5.096	-8.268	-12.055	-10.584	-13.303
			-18364	-1.07003	-0.654128	-1.42698		-4640	3.612	2.212	4.834	7.894	11.557	10.116	12.802		-4640	-3.817	-2.339	-5.099	-8.27	-12.06	-10.587	-13.308
			-18363	-1.07003	-0.654128	-1.42698		-4630	3.611	2.212	4.834	7.892	11.555	10.114	12.8		-4630	-3.818	-2.34	-5.101	-8.271	-12.063	-10.59	-13.312
			-18362	-1.07003	-0.654128	-1.42698		-4620	3.611	2.211	4.834	7.891	11.554	10.113	12.799		-4620	-3.821	-2.341	-5.104	-8.274	-12.068	-10.594	-13.316
			-18361	-1.07003	-0.654128	-1.42698		-4610	3.611	2.211	4.834	7.888	11.552	10.111	12.797		-4610	-3.822	-2.342	-5.106	-8.275	-12.071	-10.596	-13.32
			-18360	-1.07003	-0.654128	-1.42698		-4600	3.612	2.212	4.836	7.886	11.553	10.111	12.797		-4600	-3.824	-2.343	-5.109	-8.276	-12.074	-10.599	-13.324
			-18359	-1.07003	-0.654128	-1.42698		-4590	3.614	2.214	4.839	7.884	11.554	10.112	12.799		-4590	-3.826	-2.345	-5.112	-8.279	-12.079	-10.603	-13.329
			-18358	-1.07003	-0.654128	-1.42698		-4580	3.613	2.213	4.838	7.882	11.552	10.109	12.796		-4580	-3.828	-2.346	-5.114	-8.281	-12.083	-10.606	-13.334
			-18357	-1.07003	-0.654128	-1.42698		-4570	3.613	2.212	4.838	7.879	11.55	10.107	12.794		-4570	-3.83	-2.347	-5.117	-8.283	-12.087	-10.609	-13.338
			-18356	-1.07003	-0.654128	-1.42698		-4560	3.61	2.21	4.836	7.877	11.547	10.104	12.791		-4560	-3.832	-2.348	-5.12	-8.285	-12.091	-10.612	-13.342
			-18355	-1.07003	-0.654128	-1.42698		-4550	3.61	2.209	4.836	7.875	11.545	10.102	12.789		-4550	-3.833	-2.349	-5.121	-8.286	-12.094	-10.615	-13.346
			-18354	-1.07003	-0.654128	-1.42698		-4540	3.61	2.209	4.837	7.873	11.544	10.1	12.787		-4540	-3.835	-2.35	-5.124	-8.288	-12.098	-10.618	-13.35
			-18353	-1.07003	-0.654128	-1.42698		-4530	3.609	2.208	4.836	7.87	11.542	10.098	12.784		-4530	-3.837	-2.351	-5.127	-8.29	-12.102	-10.621	-13.354
			-18352	-1.07003	-0.654128	-1.42698		-4520	3.608	2.207	4.836	7.868	11.541	10.096	12.782		-4520	-3.838	-2.352	-5.129	-8.291	-12.105	-10.623	-13.358
			-18351	-1.07003	-0.654128	-1.42698		-4510	3.608	2.207	4.836	7.865	11.539	10.094	12.781		-4510	-3.84	-2.353	-5.131	-8.293	-12.109	-10.627	-13.362
			-18350	-1.07003	-0.654128	-1.42698		-4500	3.61	2.209	4.839	7.864	11.541	10.096	12.782		-4500	-3.841	-2.354	-5.133	-8.294	-12.112	-10.629	-13.365
			-18349	-1.07003	-0.654128	-1.42698		-4490	3.61	2.209	4.84	7.861	11.54	10.094	12.78		-4490	-3.842	-2.354	-5.135	-8.295	-12.114	-10.631	-13.368
			-18348	-1.07003	-0.654128	-1.42698		-4480	3.61	2.208	4.84	7.859	11.539	10.092	12.778		-4480	-3.843	-2.355	-5.136	-8.296	-12.116	-10.632	-13.37
			-18347	-1.07003	-0.654128	-1.42698		-4470	3.609	2.207	4.84	7.856	11.537	10.091	12.776		-4470	-3.845	-2.355	-5.138	-8.297	-12.119	-10.634	-13.374
			-18346	-1.07003	-0.654128	-1.42698		-4460	3.61	2.208	4.841	7.854	11.538	10.09	12.775		-4460	-3.847	-2.357	-5.141	-8.299	-12.123	-10.637	-13.378
			-18345	-1.07003	-0.654128	-1.42698		-4450	3.609	2.207	4.841	7.853	11.537	10.088	12.773		-4450	-3.848	-2.357	-5.142	-8.3	-12.125	-10.639	-13.38
			-18344	-1.07003	-0.654128	-1.42698		-4440	3.605	2.203	4.838	7.85	11.533	10.083	12.769		-4440	-3.85	-2.359	-5.145	-8.302	-12.129	-10.643	-13.385
			-18343	-1.07003	-0.654128	-1.42698		-4430	3.605	2.202	4.838	7.848	11.533	10.082	12.767		-4430	-3.852	-2.36	-5.148	-8.303	-12.133	-10.645	-13.389
			-18342	-1.07003	-0.654128	-1.42698		-4420	3.603	2.201	4.837	7.845	11.531	10.079	12.764		-4420	-3.854	-2.361	-5.151	-8.305	-12.137	-10.649	-13.393
			-18341	-1.07003	-0.654128	-1.42698		-4410	3.602	2.2	4.837	7.842	11.531	10.077	12.762		-4410	-3.855	-2.362	-5.153	-8.306	-12.14	-10.651	-13.396
			-18340	-1.07003	-0.654128	-1.42698		-4400	3.603	2.2	4.838	7.84	11.531	10.076	12.761		-4400	-3.857	-2.362	-5.154	-8.308	-12.143	-10.653	-13.399
			-18339	-1.07003	-0.654128	-1.42698		-4390	3.603	2.2	4.839	7.838	11.532	10.075	12.759		-4390	-3.858	-2.363	-5.156	-8.31	-12.147	-10.656	-13.404
			-18338	-1.07003	-0.654128	-1.42698		-4380	3.602	2.199	4.838	7.835	11.531	10.073	12.757		-4380	-3.86	-2.364	-5.159	-8.312	-12.15	-10.659	-13.408
			-18337	-1.07003	-0.654128	-1.42698		-4370	3.603	2.2	4.84	7.833	11.532	10.073	12.756		-4370	-3.861	-2.365	-5.161	-8.314	-12.154	-10.662	-13.412
			-18336	-1.07003	-0.654128	-1.42698		-4360	3.604	2.2	4.842	7.83	11.533	10.072	12.755		-4360	-3.863	-2.366	-5.164	-8.316	-12.157	-10.665	-13.416
			-18335	-1.07003	-0.654128	-1.42698		-4350	3.6	2.196	4.839	7.827	11.529	10.067	12.75		-4350	-3.864	-2.366	-5.165	-8.317	-12.16	-10.667	-13.419
			-18334	-1.07003	-0.654128	-1.42698		-4340	3.597	2.193	4.836	7.825	11.526	10.063	12.746		-4340	-3.867	-2.369	-5.169	-8.319	-12.165	-10.671	-13.424
			-18333	-1.07003	-0.654128	-1.42698		-4330	3.597	2.193	4.837	7.822	11.526	10.062	12.744		-4330	-3.868	-2.369	-5.171	-8.32	-12.168	-10.673	-13.427
			-18332	-1.07003	-0.654128	-1.42698		-4320	3.597	2.192	4.838	7.82	11.526	10.061	12.743		-4320	-3.87	-2.37	-5.173	-8.322	-12.171	-10.676	-13.431
			-18331	-1.07003	-0.654128	-1.42698		-4310	3.598	2.193	4.84	7.817	11.527	10.061	12.742		-4310	-3.872	-2.371	-5.176	-8.324	-12.174	-10.679	-13.434
			-18330	-1.07003	-0.654128	-1.42698		-4300	3.599	2.194	4.841	7.815	11.528	10.06	12.742		-4300	-3.873	-2.372	-5.177	-8.325	-12.177	-10.681	-13.437
			-18329	-1.07003	-0.654128	-1.42698		-4290	3.593	2.189	4.837	7.813	11.522	10.054	12.735		-4290	-3.874	-2.372	-5.179	-8.327	-12.18	-10.683	-13.441
			-18328	-1.07003	-0.654128	-1.42698		-4280	3.592	2.187	4.836	7.811	11.521	10.052	12.732		-4280	-3.876	-2.374	-5.182	-8.329	-12.184	-10.686	-13.445
			-18327	-1.07003	-0.654128	-1.42698		-4270	3.595	2.19	4.84	7.808	11.524	10.055	12.734		-4270	-3.877	-2.374	-5.184	-8.33	-12.186	-10.688	-13.448
			-18326	-1.07003	-0.654128	-1.42698		-4260	3.596	2.19	4.842	7.806	11.524	10.055	12.733		-4260	-3.878	-2.375	-5.185	-8.331	-12.189	-10.69	-13.451
			-18325	-1.07003	-0.654128	-1.42698		-4250	3.59	2.184	4.837	7.804	11.518	10.049	12.726		-4250	-3.88	-2.376	-5.188	-8.332	-12.192	-10.693	-13.455
			-18324	-1.07003	-0.654128	-1.42698		-4240	3.589	2.183	4.836	7.802	11.517	10.048	12.723		-4240	-3.883	-2.378	-5.191	-8.334	-12.196	-10.697	-13.459
			-18323	-1.07003	-0.654128	-1.42698		-4230	3.592	2.186	4.84	7.8	11.519	10.052	12.725		-4230	-3.885	-2.379	-5.194	-8.337	-12.2	-10.7	-13.463
			-18322	-1.07003	-0.654128	-1.42698		-4220	3.592	2.186	4.841	7.798	11.519	10.052	12.723		-4220	-3.887	-2.38	-5.196	-8.338	-12.204	-10.703	-13.467
			-18321	-1.07003	-0.654128	-1.42698		-4210	3.592	2.185	4.841	7.796	11.518	10.052	12.721		-4210	-3.888	-2.381	-5.198	-8.34	-12.207	-10.706	-13.471
			-18320	-1.07003	-0.654128	-1.42698		-4200	3.592	2.185	4.842	7.794	11.517	10.053	12.719		-4200	-3.89	-2.382	-5.201	-8.341	-12.21	-10.708	-13.474
			-18319	-1.07003	-0.654128	-1.42698		-4190	3.6	2.192	4.85	7.792	11.524	10.062	12.726		-4190	-3.894	-2.386	-5.205	-8.344	-12.216	-10.714	-13.481
			-18318	-1.07003	-0.654128	-1.42698		-4180	3.602	2.195	4.853	7.791	11.526	10.065	12.726		-4180	-3.895	-2.386	-5.207	-8.345	-12.219	-10.716	-13.484
			-18317	-1.07003	-0.654128	-1.42698		-4170	3.603	2.196	4.855	7.789	11.527	10.068	12.726		-4170	-3.897	-2.387	-5.209	-8.347	-12.222	-10.719	-13.487
			-18316	-1.07003	-0.654128	-1.42698		-4160	3.602	2.195	4.855	7.787	11.525	10.068	12.723		-4160	-3.899	-2.388	-5.212	-8.349	-12.225	-10.722	-13.491
			-18315	-1.07003	-0.654128	-1.42698		-4150	3.601	2.193	4.854	7.786	11.523	10.068	12.72		-4150	-3.9	-2.389	-5.214	-8.35	-12.228	-10.724	-13.495
			-18314	-1.07003	-0.654128	-1.42698		-4140	3.6	2.191	4.854	7.783	11.521	10.068	12.718		-4140	-3.902	-2.39	-5.217	-8.351	-12.231	-10.727	-13.498
			-18313	-1.07003	-0.654128	-1.42698		-4130	3.6	2.192	4.855	7.783	11.52	10.07	12.716		-4130	-3.904	-2.391	-5.219	-8.353	-12.234	-10.73	-13.502
			-18312	-1.07003	-0.654128	-1.42698		-4120	3.601	2.192	4.856	7.78	11.519	10.072	12.715		-4120	-3.906	-2.392	-5.221	-8.354	-12.237	-10.732	-13.506
			-18311	-1.07003	-0.654128	-1.42698		-4110	3.602	2.193	4.858	7.779	11.519	10.074	12.714		-4110	-3.907	-2.393	-5.223	-8.356	-12.24	-10.735	-13.509
			-18310	-1.07003	-0.654128	-1.42698		-4100	3.6	2.191	4.857	7.778	11.517	10.073	12.711		-4100	-3.909	-2.395	-5.226	-8.358	-12.244	-10.738	-13.513
			-18309	-1.07003	-0.654128	-1.42698		-4090	3.591	2.181	4.848	7.776	11.506	10.065	12.7		-4090	-3.909	-2.394	-5.227	-8.36	-12.246	-10.739	-13.516
			-18308	-1.07003	-0.654128	-1.42698		-4080	3.594	2.184	4.852	7.776	11.508	10.069	12.701		-4080	-3.91	-2.394	-5.229	-8.362	-12.249	-10.742	-13.519
			-18307	-1.07003	-0.654128	-1.42698		-4070	3.595	2.185	4.854	7.774	11.508	10.071	12.701		-4070	-3.912	-2.395	-5.231	-8.364	-12.252	-10.745	-13.523
			-18306	-1.07003	-0.654128	-1.42698		-4060	3.596	2.186	4.855	7.773	11.507	10.073	12.7		-4060	-3.914	-2.397	-5.234	-8.366	-12.256	-10.748	-13.527
			-18305	-1.07003	-0.654128	-1.42698		-4050	3.597	2.186	4.856	7.771	11.506	10.074	12.698		-4050	-3.916	-2.398	-5.237	-8.368	-12.26	-10.752	-13.532
			-18304	-1.07003	-0.654128	-1.42698		-4040	3.601	2.19	4.861	7.77	11.509	10.079	12.701		-4040	-3.918	-2.399	-5.239	-8.37	-12.263	-10.754	-13.536
			-18303	-1.07003	-0.654128	-1.42698		-4030	3.603	2.192	4.864	7.77	11.51	10.081	12.701		-4030	-3.92	-2.4	-5.241	-8.372	-12.266	-10.757	-13.539
			-18302	-1.07003	-0.654128	-1.42698		-4020	3.601	2.19	4.863	7.769	11.507	10.08	12.698		-4020	-3.922	-2.402	-5.244	-8.374	-12.269	-10.76	-13.543
			-18301	-1.07003	-0.654128	-1.42698		-4010	3.603	2.191	4.865	7.77	11.506	10.082	12.697		-4010	-3.924	-2.403	-5.247	-8.375	-12.273	-10.763	-13.547
			-18300	-0.648247	-0.396287	-0.864501		-4000	3.602	2.189	4.864	7.769	11.504	10.081	12.694		-4000	-3.926	-2.405	-5.249	-8.377	-12.276	-10.766	-13.551
			-18299	-0.648247	-0.396287	-0.864501		-3990	3.6	2.188	4.863	7.769	11.501	10.08	12.691		-3990	-3.928	-2.405	-5.252	-8.38	-12.28	-10.769	-13.555
			-18298	-0.648247	-0.396287	-0.864501		-3980	3.604	2.191	4.868	7.77	11.503	10.084	12.693		-3980	-3.93	-2.407	-5.254	-8.382	-12.284	-10.772	-13.56
			-18297	-0.648247	-0.396287	-0.864501		-3970	3.604	2.191	4.868	7.77	11.501	10.084	12.691		-3970	-3.931	-2.407	-5.256	-8.384	-12.287	-10.774	-13.563
			-18296	-0.648247	-0.396287	-0.864501		-3960	3.605	2.192	4.87	7.771	11.5	10.085	12.69		-3960	-3.933	-2.409	-5.259	-8.386	-12.29	-10.778	-13.568
			-18295	-0.648247	-0.396287	-0.864501		-3950	3.605	2.191	4.87	7.772	11.499	10.085	12.688		-3950	-3.935	-2.41	-5.262	-8.387	-12.294	-10.78	-13.571
			-18294	-0.648247	-0.396287	-0.864501		-3940	3.605	2.191	4.871	7.773	11.497	10.085	12.686		-3940	-3.937	-2.412	-5.265	-8.389	-12.298	-10.784	-13.576
			-18293	-0.648247	-0.396287	-0.864501		-3930	3.605	2.191	4.872	7.774	11.495	10.085	12.684		-3930	-3.94	-2.413	-5.268	-8.392	-12.301	-10.787	-13.58
			-18292	-0.648247	-0.396287	-0.864501		-3920	3.606	2.191	4.873	7.776	11.494	10.085	12.683		-3920	-3.942	-2.415	-5.27	-8.394	-12.305	-10.79	-13.585
			-18291	-0.648247	-0.396287	-0.864501		-3910	3.607	2.192	4.875	7.778	11.493	10.086	12.682		-3910	-3.944	-2.416	-5.273	-8.396	-12.309	-10.793	-13.589
			-18290	-0.648247	-0.396287	-0.864501		-3900	3.609	2.194	4.877	7.78	11.493	10.088	12.682		-3900	-3.946	-2.418	-5.276	-8.398	-12.313	-10.797	-13.593
			-18289	-0.648247	-0.396287	-0.864501		-3890	3.614	2.199	4.883	7.782	11.496	10.092	12.685		-3890	-3.948	-2.419	-5.279	-8.4	-12.317	-10.8	-13.598
			-18288	-0.648247	-0.396287	-0.864501		-3880	3.617	2.201	4.886	7.784	11.496	10.094	12.685		-3880	-3.95	-2.42	-5.282	-8.403	-12.321	-10.804	-13.603
			-18287	-0.648247	-0.396287	-0.864501		-3870	3.615	2.199	4.884	7.786	11.492	10.091	12.682		-3870	-3.952	-2.422	-5.284	-8.405	-12.324	-10.807	-13.607
			-18286	-0.648247	-0.396287	-0.864501		-3860	3.614	2.198	4.884	7.788	11.489	10.09	12.679		-3860	-3.956	-2.424	-5.288	-8.408	-12.329	-10.811	-13.613
			-18285	-0.648247	-0.396287	-0.864501		-3850	3.615	2.199	4.886	7.791	11.488	10.09	12.678		-3850	-3.958	-2.425	-5.291	-8.41	-12.333	-10.814	-13.617
			-18284	-0.648247	-0.396287	-0.864501		-3840	3.615	2.199	4.886	7.793	11.485	10.089	12.675		-3840	-3.959	-2.426	-5.293	-8.412	-12.336	-10.817	-13.621
			-18283	-0.648247	-0.396287	-0.864501		-3830	3.618	2.201	4.889	7.795	11.485	10.09	12.675		-3830	-3.961	-2.427	-5.295	-8.414	-12.34	-10.82	-13.625
			-18282	-0.648247	-0.396287	-0.864501		-3820	3.619	2.202	4.891	7.798	11.484	10.091	12.675		-3820	-3.963	-2.428	-5.298	-8.416	-12.343	-10.822	-13.629
			-18281	-0.648247	-0.396287	-0.864501		-3810	3.622	2.205	4.895	7.801	11.485	10.093	12.676		-3810	-3.965	-2.43	-5.301	-8.419	-12.347	-10.826	-13.634
			-18280	-0.648247	-0.396287	-0.864501		-3800	3.624	2.206	4.896	7.804	11.484	10.093	12.675		-3800	-3.967	-2.431	-5.303	-8.421	-12.35	-10.828	-13.638
			-18279	-0.648247	-0.396287	-0.864501		-3790	3.627	2.209	4.9	7.807	11.485	10.095	12.676		-3790	-3.968	-2.431	-5.305	-8.422	-12.352	-10.829	-13.64
			-18278	-0.648247	-0.396287	-0.864501		-3780	3.628	2.21	4.902	7.81	11.483	10.095	12.675		-3780	-3.97	-2.432	-5.307	-8.423	-12.354	-10.832	-13.643
			-18277	-0.648247	-0.396287	-0.864501		-3770	3.63	2.212	4.904	7.813	11.483	10.096	12.675		-3770	-3.971	-2.434	-5.309	-8.425	-12.357	-10.834	-13.646
			-18276	-0.648247	-0.396287	-0.864501		-3760	3.63	2.212	4.905	7.817	11.481	10.096	12.674		-3760	-3.973	-2.435	-5.312	-8.427	-12.36	-10.837	-13.65
			-18275	-0.648247	-0.396287	-0.864501		-3750	3.63	2.211	4.905	7.82	11.478	10.094	12.671		-3750	-3.975	-2.436	-5.314	-8.428	-12.363	-10.839	-13.653
			-18274	-0.648247	-0.396287	-0.864501		-3740	3.631	2.212	4.907	7.824	11.477	10.094	12.671		-3740	-3.977	-2.437	-5.317	-8.43	-12.367	-10.842	-13.657
			-18273	-0.648247	-0.396287	-0.864501		-3730	3.632	2.213	4.908	7.828	11.476	10.094	12.67		-3730	-3.98	-2.439	-5.32	-8.433	-12.37	-10.845	-13.662
			-18272	-0.648247	-0.396287	-0.864501		-3720	3.632	2.213	4.908	7.831	11.473	10.092	12.668		-3720	-3.982	-2.441	-5.322	-8.435	-12.374	-10.847	-13.666
			-18271	-0.648247	-0.396287	-0.864501		-3710	3.632	2.212	4.909	7.834	11.47	10.091	12.666		-3710	-3.983	-2.442	-5.325	-8.436	-12.377	-10.85	-13.67
			-18270	-0.648247	-0.396287	-0.864501		-3700	3.633	2.213	4.911	7.838	11.469	10.091	12.665		-3700	-3.985	-2.443	-5.327	-8.438	-12.38	-10.852	-13.673
			-18269	-0.648247	-0.396287	-0.864501		-3690	3.637	2.217	4.915	7.841	11.47	10.093	12.667		-3690	-3.987	-2.444	-5.33	-8.44	-12.384	-10.856	-13.678
			-18268	-0.648247	-0.396287	-0.864501		-3680	3.637	2.218	4.916	7.845	11.469	10.093	12.666		-3680	-3.99	-2.446	-5.333	-8.443	-12.388	-10.859	-13.682
			-18267	-0.648247	-0.396287	-0.864501		-3670	3.639	2.219	4.919	7.848	11.468	10.093	12.665		-3670	-3.992	-2.447	-5.336	-8.445	-12.391	-10.862	-13.687
			-18266	-0.648247	-0.396287	-0.864501		-3660	3.641	2.221	4.922	7.851	11.467	10.093	12.666		-3660	-3.993	-2.448	-5.338	-8.447	-12.394	-10.864	-13.69
			-18265	-0.648247	-0.396287	-0.864501		-3650	3.642	2.222	4.925	7.855	11.466	10.093	12.665		-3650	-3.995	-2.449	-5.34	-8.448	-12.397	-10.866	-13.693
			-18264	-0.648247	-0.396287	-0.864501		-3640	3.642	2.221	4.926	7.857	11.464	10.091	12.663		-3640	-3.997	-2.45	-5.342	-8.451	-12.4	-10.869	-13.698
			-18263	-0.648247	-0.396287	-0.864501		-3630	3.643	2.222	4.929	7.86	11.462	10.09	12.662		-3630	-3.999	-2.451	-5.345	-8.453	-12.404	-10.872	-13.702
			-18262	-0.648247	-0.396287	-0.864501		-3620	3.644	2.222	4.931	7.863	11.46	10.09	12.661		-3620	-4.001	-2.453	-5.348	-8.455	-12.407	-10.875	-13.706
			-18261	-0.648247	-0.396287	-0.864501		-3610	3.649	2.227	4.938	7.866	11.463	10.093	12.664		-3610	-4.002	-2.454	-5.35	-8.457	-12.41	-10.877	-13.709
			-18260	-0.648247	-0.396287	-0.864501		-3600	3.651	2.229	4.944	7.869	11.463	10.094	12.665		-3600	-4.004	-2.454	-5.352	-8.458	-12.413	-10.879	-13.713
			-18259	-0.648247	-0.396287	-0.864501		-3590	3.647	2.225	4.942	7.871	11.457	10.088	12.659		-3590	-4.006	-2.456	-5.355	-8.461	-12.417	-10.882	-13.717
			-18258	-0.648247	-0.396287	-0.864501		-3580	3.647	2.224	4.945	7.874	11.454	10.086	12.657		-3580	-4.008	-2.457	-5.358	-8.463	-12.421	-10.886	-13.722
			-18257	-0.648247	-0.396287	-0.864501		-3570	3.65	2.227	4.95	7.876	11.454	10.087	12.658		-3570	-4.01	-2.459	-5.361	-8.465	-12.425	-10.889	-13.727
			-18256	-0.648247	-0.396287	-0.864501		-3560	3.651	2.228	4.955	7.879	11.454	10.086	12.657		-3560	-4.012	-2.46	-5.363	-8.467	-12.428	-10.891	-13.73
			-18255	-0.648247	-0.396287	-0.864501		-3550	3.65	2.227	4.957	7.881	11.45	10.083	12.655		-3550	-4.014	-2.461	-5.366	-8.469	-12.431	-10.894	-13.734
			-18254	-0.648247	-0.396287	-0.864501		-3540	3.651	2.227	4.961	7.882	11.448	10.081	12.653		-3540	-4.016	-2.463	-5.369	-8.471	-12.435	-10.897	-13.739
			-18253	-0.648247	-0.396287	-0.864501		-3530	3.652	2.228	4.966	7.884	11.447	10.081	12.653		-3530	-4.018	-2.464	-5.371	-8.473	-12.438	-10.9	-13.743
			-18252	-0.648247	-0.396287	-0.864501		-3520	3.654	2.229	4.971	7.886	11.446	10.079	12.652		-3520	-4.02	-2.465	-5.374	-8.475	-12.442	-10.903	-13.747
			-18251	-0.648247	-0.396287	-0.864501		-3510	3.657	2.231	4.977	7.888	11.446	10.079	12.652		-3510	-4.022	-2.466	-5.377	-8.477	-12.445	-10.905	-13.751
			-18250	-0.648247	-0.396287	-0.864501		-3500	3.659	2.232	4.982	7.89	11.445	10.078	12.652		-3500	-4.024	-2.467	-5.379	-8.478	-12.448	-10.907	-13.754
			-18249	-0.648247	-0.396287	-0.864501		-3490	3.663	2.235	4.989	7.892	11.446	10.079	12.653		-3490	-4.025	-2.468	-5.381	-8.479	-12.45	-10.909	-13.757
			-18248	-0.648247	-0.396287	-0.864501		-3480	3.665	2.234	4.993	7.892	11.443	10.077	12.651		-3480	-4.027	-2.47	-5.384	-8.481	-12.453	-10.912	-13.761
			-18247	-0.648247	-0.396287	-0.864501		-3470	3.667	2.235	4.998	7.895	11.441	10.075	12.65		-3470	-4.029	-2.471	-5.387	-8.482	-12.456	-10.914	-13.764
			-18246	-0.648247	-0.396287	-0.864501		-3460	3.669	2.235	5.003	7.896	11.44	10.073	12.649		-3460	-4.031	-2.472	-5.389	-8.483	-12.459	-10.916	-13.767
			-18245	-0.648247	-0.396287	-0.864501		-3450	3.672	2.236	5.009	7.897	11.439	10.072	12.649		-3450	-4.033	-2.473	-5.392	-8.486	-12.462	-10.919	-13.772
			-18244	-0.648247	-0.396287	-0.864501		-3440	3.677	2.238	5.015	7.898	11.438	10.071	12.649		-3440	-4.034	-2.474	-5.394	-8.487	-12.465	-10.92	-13.775
			-18243	-0.648247	-0.396287	-0.864501		-3430	3.682	2.241	5.023	7.9	11.44	10.072	12.65		-3430	-4.036	-2.475	-5.396	-8.488	-12.467	-10.922	-13.778
			-18242	-0.648247	-0.396287	-0.864501		-3420	3.683	2.239	5.026	7.9	11.436	10.068	12.647		-3420	-4.037	-2.476	-5.398	-8.489	-12.47	-10.924	-13.781
			-18241	-0.648247	-0.396287	-0.864501		-3410	3.685	2.238	5.03	7.902	11.433	10.065	12.645		-3410	-4.04	-2.477	-5.401	-8.491	-12.473	-10.927	-13.785
			-18240	-0.648247	-0.396287	-0.864501		-3400	3.688	2.238	5.035	7.902	11.431	10.062	12.643		-3400	-4.042	-2.479	-5.404	-8.493	-12.477	-10.93	-13.79
			-18239	-0.648247	-0.396287	-0.864501		-3390	3.689	2.235	5.037	7.903	11.426	10.057	12.639		-3390	-4.044	-2.48	-5.407	-8.496	-12.481	-10.933	-13.794
			-18238	-0.648247	-0.396287	-0.864501		-3380	3.692	2.235	5.042	7.903	11.424	10.055	12.638		-3380	-4.045	-2.48	-5.409	-8.497	-12.484	-10.935	-13.798
			-18237	-0.648247	-0.396287	-0.864501		-3370	3.698	2.237	5.049	7.905	11.424	10.054	12.638		-3370	-4.047	-2.481	-5.411	-8.498	-12.487	-10.937	-13.801
			-18236	-0.648247	-0.396287	-0.864501		-3360	3.703	2.239	5.056	7.904	11.423	10.053	12.638		-3360	-4.049	-2.482	-5.414	-8.5	-12.49	-10.94	-13.806
			-18235	-0.648247	-0.396287	-0.864501		-3350	3.708	2.24	5.062	7.905	11.422	10.052	12.638		-3350	-4.052	-2.484	-5.417	-8.503	-12.494	-10.943	-13.81
			-18234	-0.648247	-0.396287	-0.864501		-3340	3.712	2.241	5.068	7.905	11.421	10.05	12.637		-3340	-4.053	-2.484	-5.419	-8.504	-12.497	-10.945	-13.813
			-18233	-0.648247	-0.396287	-0.864501		-3330	3.716	2.241	5.073	7.905	11.419	10.047	12.635		-3330	-4.055	-2.485	-5.422	-8.505	-12.5	-10.947	-13.817
			-18232	-0.648247	-0.396287	-0.864501		-3320	3.724	2.244	5.082	7.906	11.42	10.048	12.637		-3320	-4.057	-2.487	-5.425	-8.507	-12.503	-10.95	-13.821
			-18231	-0.648247	-0.396287	-0.864501		-3310	3.729	2.245	5.088	7.905	11.418	10.046	12.636		-3310	-4.059	-2.488	-5.427	-8.509	-12.506	-10.952	-13.825
			-18230	-0.648247	-0.396287	-0.864501		-3300	3.733	2.246	5.093	7.905	11.416	10.043	12.635		-3300	-4.061	-2.489	-5.429	-8.51	-12.509	-10.954	-13.828
			-18229	-0.648247	-0.396287	-0.864501		-3290	3.737	2.247	5.099	7.905	11.415	10.041	12.634		-3290	-4.063	-2.49	-5.432	-8.511	-12.512	-10.957	-13.832
			-18228	-0.648247	-0.396287	-0.864501		-3280	3.742	2.249	5.105	7.905	11.413	10.039	12.633		-3280	-4.065	-2.491	-5.435	-8.513	-12.516	-10.96	-13.836
			-18227	-0.648247	-0.396287	-0.864501		-3270	3.748	2.252	5.112	7.905	11.413	10.038	12.633		-3270	-4.067	-2.492	-5.437	-8.515	-12.519	-10.962	-13.84
			-18226	-0.648247	-0.396287	-0.864501		-3260	3.753	2.253	5.117	7.905	11.41	10.035	12.631		-3260	-4.069	-2.493	-5.44	-8.516	-12.522	-10.964	-13.843
			-18225	-0.648247	-0.396287	-0.864501		-3250	3.758	2.256	5.123	7.905	11.409	10.033	12.63		-3250	-4.072	-2.496	-5.443	-8.518	-12.526	-10.967	-13.848
			-18224	-0.648247	-0.396287	-0.864501		-3240	3.762	2.257	5.127	7.904	11.406	10.03	12.628		-3240	-4.073	-2.496	-5.445	-8.519	-12.528	-10.969	-13.851
			-18223	-0.648247	-0.396287	-0.864501		-3230	3.767	2.26	5.134	7.904	11.405	10.028	12.628		-3230	-4.076	-2.498	-5.449	-8.521	-12.532	-10.973	-13.856
			-18222	-0.648247	-0.396287	-0.864501		-3220	3.774	2.264	5.141	7.903	11.405	10.027	12.628		-3220	-4.078	-2.499	-5.451	-8.522	-12.535	-10.975	-13.859
			-18221	-0.648247	-0.396287	-0.864501		-3210	3.78	2.267	5.147	7.902	11.404	10.026	12.628		-3210	-4.08	-2.5	-5.453	-8.524	-12.538	-10.977	-13.863
			-18220	-0.648247	-0.396287	-0.864501		-3200	3.783	2.268	5.151	7.902	11.4	10.022	12.625		-3200	-4.082	-2.502	-5.456	-8.525	-12.541	-10.979	-13.867
			-18219	-0.648247	-0.396287	-0.864501		-3190	3.792	2.276	5.161	7.901	11.403	10.024	12.628		-3190	-4.085	-2.504	-5.459	-8.526	-12.545	-10.982	-13.871
			-18218	-0.648247	-0.396287	-0.864501		-3180	3.801	2.283	5.171	7.9	11.405	10.025	12.631		-3180	-4.087	-2.505	-5.462	-8.527	-12.548	-10.985	-13.875
			-18217	-0.648247	-0.396287	-0.864501		-3170	3.807	2.286	5.177	7.9	11.404	10.023	12.63		-3170	-4.088	-2.506	-5.464	-8.528	-12.55	-10.986	-13.878
			-18216	-0.648247	-0.396287	-0.864501		-3160	3.811	2.289	5.181	7.899	11.401	10.02	12.628		-3160	-4.09	-2.507	-5.466	-8.53	-12.553	-10.989	-13.881
			-18215	-0.648247	-0.396287	-0.864501		-3150	3.816	2.292	5.187	7.898	11.399	10.017	12.627		-3150	-4.092	-2.509	-5.469	-8.531	-12.556	-10.991	-13.885
			-18214	-0.648247	-0.396287	-0.864501		-3140	3.82	2.294	5.191	7.898	11.396	10.014	12.624		-3140	-4.095	-2.51	-5.472	-8.533	-12.56	-10.994	-13.889
			-18213	-0.648247	-0.396287	-0.864501		-3130	3.825	2.299	5.197	7.896	11.395	10.012	12.624		-3130	-4.097	-2.512	-5.474	-8.534	-12.563	-10.996	-13.893
			-18212	-0.648247	-0.396287	-0.864501		-3120	3.832	2.304	5.204	7.895	11.395	10.011	12.625		-3120	-4.098	-2.513	-5.476	-8.535	-12.566	-10.998	-13.896
			-18211	-0.648247	-0.396287	-0.864501		-3110	3.837	2.308	5.209	7.894	11.393	10.008	12.623		-3110	-4.1	-2.513	-5.478	-8.536	-12.568	-11	-13.899
			-18210	-0.648247	-0.396287	-0.864501		-3100	3.842	2.312	5.214	7.893	11.391	10.006	12.622		-3100	-4.102	-2.515	-5.481	-8.537	-12.572	-11.002	-13.903
			-18209	-0.648247	-0.396287	-0.864501		-3090	3.849	2.318	5.222	7.892	11.391	10.005	12.623		-3090	-4.103	-2.516	-5.483	-8.54	-12.574	-11.004	-13.906
			-18208	-0.648247	-0.396287	-0.864501		-3080	3.855	2.323	5.228	7.891	11.391	10.004	12.622		-3080	-4.104	-2.516	-5.484	-8.54	-12.576	-11.005	-13.909
			-18207	-0.648247	-0.396287	-0.864501		-3070	3.859	2.326	5.232	7.89	11.387	10	12.62		-3070	-4.107	-2.518	-5.488	-8.542	-12.58	-11.009	-13.914
			-18206	-0.648247	-0.396287	-0.864501		-3060	3.864	2.33	5.237	7.889	11.386	9.998	12.619		-3060	-4.108	-2.519	-5.49	-8.543	-12.583	-11.01	-13.917
			-18205	-0.648247	-0.396287	-0.864501		-3050	3.87	2.335	5.243	7.887	11.385	9.996	12.618		-3050	-4.111	-2.521	-5.493	-8.545	-12.587	-11.014	-13.921
			-18204	-0.648247	-0.396287	-0.864501		-3040	3.875	2.339	5.247	7.886	11.383	9.993	12.617		-3040	-4.113	-2.522	-5.495	-8.546	-12.589	-11.015	-13.924
			-18203	-0.648247	-0.396287	-0.864501		-3030	3.879	2.343	5.251	7.884	11.38	9.99	12.615		-3030	-4.116	-2.524	-5.498	-8.547	-12.593	-11.019	-13.929
			-18202	-0.648247	-0.396287	-0.864501		-3020	3.885	2.348	5.256	7.882	11.379	9.988	12.614		-3020	-4.117	-2.525	-5.5	-8.548	-12.596	-11.021	-13.932
			-18201	-0.648247	-0.396287	-0.864501		-3010	3.892	2.355	5.263	7.881	11.38	9.988	12.615		-3010	-4.119	-2.526	-5.502	-8.55	-12.599	-11.023	-13.936
			-18200	-0.483552	-0.295605	-0.644864		-3000	3.896	2.359	5.266	7.879	11.377	9.985	12.613		-3000	-4.121	-2.528	-5.505	-8.551	-12.602	-11.026	-13.94
			-18199	-0.483552	-0.295605	-0.644864		-2990	3.893	2.355	5.263	7.877	11.367	9.974	12.604		-2990	-4.122	-2.528	-5.506	-8.553	-12.604	-11.027	-13.942
			-18198	-0.483552	-0.295605	-0.644864		-2980	3.899	2.361	5.268	7.876	11.366	9.972	12.603		-2980	-4.123	-2.528	-5.508	-8.554	-12.607	-11.029	-13.946
			-18197	-0.483552	-0.295605	-0.644864		-2970	3.905	2.367	5.273	7.874	11.365	9.971	12.603		-2970	-4.125	-2.53	-5.511	-8.556	-12.611	-11.032	-13.95
			-18196	-0.483552	-0.295605	-0.644864		-2960	3.912	2.374	5.279	7.872	11.365	9.971	12.604		-2960	-4.127	-2.531	-5.512	-8.556	-12.613	-11.033	-13.953
			-18195	-0.483552	-0.295605	-0.644864		-2950	3.919	2.38	5.285	7.871	11.365	9.97	12.604		-2950	-4.129	-2.532	-5.515	-8.558	-12.616	-11.036	-13.957
			-18194	-0.483552	-0.295605	-0.644864		-2940	3.925	2.386	5.29	7.869	11.364	9.969	12.604		-2940	-4.131	-2.533	-5.517	-8.559	-12.62	-11.038	-13.961
			-18193	-0.483552	-0.295605	-0.644864		-2930	3.93	2.39	5.293	7.866	11.362	9.966	12.602		-2930	-4.134	-2.536	-5.52	-8.561	-12.624	-11.042	-13.966
			-18192	-0.483552	-0.295605	-0.644864		-2920	3.936	2.396	5.298	7.865	11.362	9.964	12.602		-2920	-4.135	-2.536	-5.522	-8.562	-12.626	-11.043	-13.969
			-18191	-0.483552	-0.295605	-0.644864		-2910	3.942	2.402	5.303	7.863	11.361	9.963	12.602		-2910	-4.138	-2.539	-5.525	-8.564	-12.63	-11.047	-13.974
			-18190	-0.483552	-0.295605	-0.644864		-2900	3.948	2.408	5.307	7.861	11.361	9.962	12.602		-2900	-4.139	-2.539	-5.527	-8.565	-12.633	-11.048	-13.977
			-18189	-0.483552	-0.295605	-0.644864		-2890	3.957	2.417	5.315	7.859	11.363	9.964	12.604		-2890	-4.141	-2.541	-5.529	-8.565	-12.635	-11.05	-13.98
			-18188	-0.483552	-0.295605	-0.644864		-2880	3.963	2.423	5.319	7.856	11.362	9.962	12.604		-2880	-4.143	-2.543	-5.532	-8.567	-12.639	-11.053	-13.984
			-18187	-0.483552	-0.295605	-0.644864		-2870	3.969	2.428	5.323	7.855	11.361	9.961	12.604		-2870	-4.145	-2.544	-5.534	-8.568	-12.641	-11.055	-13.987
			-18186	-0.483552	-0.295605	-0.644864		-2860	3.974	2.433	5.326	7.852	11.359	9.959	12.603		-2860	-4.146	-2.544	-5.535	-8.568	-12.643	-11.056	-13.989
			-18185	-0.483552	-0.295605	-0.644864		-2850	3.98	2.439	5.331	7.851	11.359	9.958	12.604		-2850	-4.149	-2.546	-5.538	-8.57	-12.647	-11.059	-13.993
			-18184	-0.483552	-0.295605	-0.644864		-2840	3.986	2.445	5.336	7.849	11.359	9.957	12.605		-2840	-4.15	-2.547	-5.539	-8.57	-12.649	-11.061	-13.996
			-18183	-0.483552	-0.295605	-0.644864		-2830	3.992	2.451	5.34	7.847	11.359	9.956	12.607		-2830	-4.151	-2.548	-5.541	-8.571	-12.651	-11.062	-13.999
			-18182	-0.483552	-0.295605	-0.644864		-2820	3.991	2.451	5.337	7.845	11.351	9.949	12.601		-2820	-4.154	-2.55	-5.544	-8.573	-12.655	-11.066	-14.004
			-18181	-0.483552	-0.295605	-0.644864		-2810	3.997	2.456	5.341	7.843	11.351	9.947	12.602		-2810	-4.157	-2.552	-5.547	-8.574	-12.659	-11.069	-14.008
			-18180	-0.483552	-0.295605	-0.644864		-2800	4.005	2.464	5.347	7.841	11.352	9.948	12.606		-2800	-4.157	-2.552	-5.548	-8.574	-12.661	-11.07	-14.011
			-18179	-0.483552	-0.295605	-0.644864		-2790	4.006	2.465	5.346	7.84	11.347	9.942	12.603		-2790	-4.159	-2.553	-5.55	-8.577	-12.664	-11.072	-14.014
			-18178	-0.483552	-0.295605	-0.644864		-2780	4.01	2.469	5.348	7.837	11.344	9.939	12.602		-2780	-4.161	-2.554	-5.552	-8.578	-12.668	-11.075	-14.019
			-18177	-0.483552	-0.295605	-0.644864		-2770	4.017	2.476	5.353	7.835	11.344	9.939	12.606		-2770	-4.163	-2.556	-5.554	-8.579	-12.671	-11.077	-14.022
			-18176	-0.483552	-0.295605	-0.644864		-2760	4.023	2.482	5.357	7.833	11.344	9.938	12.608		-2760	-4.164	-2.557	-5.557	-8.581	-12.674	-11.08	-14.026
			-18175	-0.483552	-0.295605	-0.644864		-2750	4.027	2.487	5.359	7.831	11.342	9.935	12.609		-2750	-4.167	-2.558	-5.559	-8.582	-12.677	-11.083	-14.031
			-18174	-0.483552	-0.295605	-0.644864		-2740	4.032	2.492	5.362	7.828	11.341	9.934	12.611		-2740	-4.169	-2.56	-5.562	-8.584	-12.681	-11.085	-14.035
			-18173	-0.483552	-0.295605	-0.644864		-2730	4.041	2.501	5.369	7.825	11.343	9.935	12.617		-2730	-4.17	-2.56	-5.563	-8.585	-12.683	-11.087	-14.038
			-18172	-0.483552	-0.295605	-0.644864		-2720	4.045	2.505	5.371	7.823	11.341	9.933	12.618		-2720	-4.171	-2.561	-5.564	-8.585	-12.685	-11.088	-14.04
			-18171	-0.483552	-0.295605	-0.644864		-2710	4.049	2.508	5.372	7.82	11.338	9.929	12.619		-2710	-4.174	-2.563	-5.567	-8.587	-12.689	-11.091	-14.045
			-18170	-0.483552	-0.295605	-0.644864		-2700	4.052	2.512	5.373	7.816	11.335	9.926	12.62		-2700	-4.175	-2.564	-5.569	-8.588	-12.692	-11.094	-14.049
			-18169	-0.483552	-0.295605	-0.644864		-2690	4.057	2.517	5.375	7.813	11.333	9.924	12.622		-2690	-4.177	-2.565	-5.571	-8.589	-12.694	-11.095	-14.052
			-18168	-0.483552	-0.295605	-0.644864		-2680	4.059	2.519	5.375	7.81	11.33	9.92	12.622		-2680	-4.179	-2.567	-5.573	-8.59	-12.697	-11.098	-14.055
			-18167	-0.483552	-0.295605	-0.644864		-2670	4.062	2.523	5.376	7.806	11.327	9.916	12.624		-2670	-4.18	-2.567	-5.575	-8.59	-12.7	-11.099	-14.059
			-18166	-0.483552	-0.295605	-0.644864		-2660	4.068	2.529	5.38	7.801	11.327	9.916	12.628		-2660	-4.181	-2.568	-5.576	-8.591	-12.702	-11.101	-14.062
			-18165	-0.483552	-0.295605	-0.644864		-2650	4.071	2.532	5.38	7.797	11.324	9.912	12.629		-2650	-4.183	-2.569	-5.578	-8.592	-12.705	-11.103	-14.065
			-18164	-0.483552	-0.295605	-0.644864		-2640	4.069	2.531	5.375	7.792	11.316	9.903	12.625		-2640	-4.185	-2.571	-5.581	-8.594	-12.709	-11.106	-14.07
			-18163	-0.483552	-0.295605	-0.644864		-2630	4.072	2.534	5.376	7.787	11.313	9.9	12.627		-2630	-4.188	-2.573	-5.583	-8.595	-12.712	-11.109	-14.074
			-18162	-0.483552	-0.295605	-0.644864		-2620	4.074	2.538	5.377	7.782	11.31	9.897	12.629		-2620	-4.189	-2.574	-5.585	-8.596	-12.714	-11.111	-14.077
			-18161	-0.483552	-0.295605	-0.644864		-2610	4.076	2.539	5.375	7.776	11.306	9.891	12.629		-2610	-4.19	-2.575	-5.587	-8.597	-12.717	-11.113	-14.081
			-18160	-0.483552	-0.295605	-0.644864		-2600	4.077	2.541	5.374	7.771	11.301	9.887	12.63		-2600	-4.192	-2.575	-5.588	-8.598	-12.72	-11.115	-14.084
			-18159	-0.483552	-0.295605	-0.644864		-2590	4.077	2.543	5.373	7.766	11.296	9.881	12.629		-2590	-4.192	-2.575	-5.589	-8.598	-12.721	-11.115	-14.086
			-18158	-0.483552	-0.295605	-0.644864		-2580	4.078	2.544	5.371	7.76	11.292	9.876	12.63		-2580	-4.193	-2.576	-5.59	-8.598	-12.723	-11.117	-14.089
			-18157	-0.483552	-0.295605	-0.644864		-2570	4.079	2.546	5.37	7.754	11.287	9.871	12.63		-2570	-4.195	-2.577	-5.592	-8.599	-12.726	-11.119	-14.092
			-18156	-0.483552	-0.295605	-0.644864		-2560	4.081	2.549	5.37	7.749	11.284	9.867	12.632		-2560	-4.196	-2.578	-5.594	-8.6	-12.728	-11.121	-14.095
			-18155	-0.483552	-0.295605	-0.644864		-2550	4.082	2.552	5.369	7.743	11.28	9.863	12.633		-2550	-4.197	-2.579	-5.595	-8.601	-12.731	-11.123	-14.099
			-18154	-0.483552	-0.295605	-0.644864		-2540	4.081	2.552	5.366	7.736	11.274	9.856	12.633		-2540	-4.199	-2.58	-5.597	-8.602	-12.734	-11.125	-14.102
			-18153	-0.483552	-0.295605	-0.644864		-2530	4.081	2.553	5.364	7.73	11.269	9.851	12.633		-2530	-4.2	-2.581	-5.599	-8.603	-12.737	-11.127	-14.106
			-18152	-0.483552	-0.295605	-0.644864		-2520	4.079	2.552	5.36	7.723	11.262	9.843	12.631		-2520	-4.202	-2.582	-5.601	-8.604	-12.74	-11.129	-14.11
			-18151	-0.483552	-0.295605	-0.644864		-2510	4.079	2.554	5.358	7.717	11.257	9.838	12.631		-2510	-4.203	-2.583	-5.603	-8.604	-12.742	-11.131	-14.113
			-18150	-0.483552	-0.295605	-0.644864		-2500	4.081	2.558	5.358	7.711	11.255	9.835	12.635		-2500	-4.205	-2.584	-5.605	-8.606	-12.745	-11.133	-14.117
			-18149	-0.483552	-0.295605	-0.644864		-2490	4.085	2.563	5.36	7.704	11.254	9.834	12.639		-2490	-4.207	-2.586	-5.608	-8.607	-12.75	-11.137	-14.122
			-18148	-0.483552	-0.295605	-0.644864		-2480	4.083	2.562	5.356	7.697	11.248	9.826	12.637		-2480	-4.21	-2.588	-5.61	-8.609	-12.754	-11.14	-14.127
			-18147	-0.483552	-0.295605	-0.644864		-2470	4.082	2.563	5.353	7.69	11.243	9.82	12.637		-2470	-4.211	-2.589	-5.612	-8.61	-12.757	-11.142	-14.13
			-18146	-0.483552	-0.295605	-0.644864		-2460	4.081	2.564	5.35	7.684	11.238	9.814	12.637		-2460	-4.212	-2.589	-5.613	-8.61	-12.759	-11.144	-14.133
			-18145	-0.483552	-0.295605	-0.644864		-2450	4.079	2.564	5.347	7.677	11.233	9.808	12.637		-2450	-4.214	-2.591	-5.616	-8.612	-12.762	-11.147	-14.138
			-18144	-0.483552	-0.295605	-0.644864		-2440	4.077	2.564	5.343	7.67	11.228	9.801	12.636		-2440	-4.215	-2.591	-5.617	-8.613	-12.765	-11.149	-14.141
			-18143	-0.483552	-0.295605	-0.644864		-2430	4.077	2.565	5.341	7.663	11.225	9.795	12.636		-2430	-4.217	-2.593	-5.619	-8.614	-12.768	-11.151	-14.145
			-18142	-0.483552	-0.295605	-0.644864		-2420	4.077	2.568	5.339	7.656	11.223	9.791	12.638		-2420	-4.218	-2.593	-5.62	-8.615	-12.771	-11.153	-14.148
			-18141	-0.483552	-0.295605	-0.644864		-2410	4.074	2.566	5.334	7.648	11.217	9.783	12.636		-2410	-4.219	-2.594	-5.622	-8.616	-12.773	-11.155	-14.152
			-18140	-0.483552	-0.295605	-0.644864		-2400	4.07	2.565	5.329	7.641	11.212	9.775	12.634		-2400	-4.22	-2.595	-5.623	-8.616	-12.776	-11.157	-14.155
			-18139	-0.483552	-0.295605	-0.644864		-2390	4.065	2.561	5.322	7.635	11.204	9.765	12.63		-2390	-4.22	-2.595	-5.624	-8.617	-12.778	-11.158	-14.157
			-18138	-0.483552	-0.295605	-0.644864		-2380	4.063	2.562	5.318	7.627	11.201	9.759	12.629		-2380	-4.22	-2.594	-5.624	-8.617	-12.779	-11.158	-14.16
			-18137	-0.483552	-0.295605	-0.644864		-2370	4.062	2.563	5.315	7.619	11.198	9.753	12.63		-2370	-4.222	-2.596	-5.626	-8.619	-12.783	-11.161	-14.164
			-18136	-0.483552	-0.295605	-0.644864		-2360	4.061	2.564	5.313	7.612	11.196	9.748	12.63		-2360	-4.223	-2.596	-5.628	-8.62	-12.785	-11.163	-14.167
			-18135	-0.483552	-0.295605	-0.644864		-2350	4.06	2.566	5.311	7.605	11.195	9.743	12.631		-2350	-4.224	-2.597	-5.629	-8.62	-12.788	-11.164	-14.17
			-18134	-0.483552	-0.295605	-0.644864		-2340	4.058	2.567	5.307	7.597	11.193	9.737	12.631		-2340	-4.224	-2.597	-5.63	-8.621	-12.79	-11.166	-14.173
			-18133	-0.483552	-0.295605	-0.644864		-2330	4.055	2.566	5.303	7.59	11.189	9.73	12.63		-2330	-4.227	-2.599	-5.633	-8.623	-12.794	-11.169	-14.177
			-18132	-0.483552	-0.295605	-0.644864		-2320	4.053	2.566	5.298	7.583	11.187	9.724	12.63		-2320	-4.228	-2.6	-5.634	-8.623	-12.796	-11.171	-14.18
			-18131	-0.483552	-0.295605	-0.644864		-2310	4.048	2.564	5.292	7.575	11.182	9.715	12.627		-2310	-4.229	-2.601	-5.636	-8.624	-12.799	-11.173	-14.184
			-18130	-0.483552	-0.295605	-0.644864		-2300	4.046	2.564	5.288	7.568	11.18	9.709	12.626		-2300	-4.231	-2.602	-5.638	-8.625	-12.802	-11.175	-14.188
			-18129	-0.483552	-0.295605	-0.644864		-2290	4.044	2.565	5.285	7.561	11.178	9.703	12.626		-2290	-4.231	-2.602	-5.638	-8.625	-12.804	-11.176	-14.19
			-18128	-0.483552	-0.295605	-0.644864		-2280	4.039	2.563	5.279	7.553	11.174	9.695	12.624		-2280	-4.231	-2.602	-5.639	-8.626	-12.806	-11.177	-14.192
			-18127	-0.483552	-0.295605	-0.644864		-2270	4.034	2.561	5.272	7.546	11.17	9.686	12.621		-2270	-4.233	-2.603	-5.641	-8.626	-12.809	-11.179	-14.196
			-18126	-0.483552	-0.295605	-0.644864		-2260	4.03	2.559	5.267	7.538	11.166	9.678	12.619		-2260	-4.234	-2.604	-5.643	-8.627	-12.812	-11.182	-14.2
			-18125	-0.483552	-0.295605	-0.644864		-2250	4.026	2.558	5.262	7.531	11.164	9.671	12.618		-2250	-4.237	-2.606	-5.646	-8.629	-12.816	-11.185	-14.204
			-18124	-0.483552	-0.295605	-0.644864		-2240	4.027	2.561	5.26	7.523	11.165	9.667	12.62		-2240	-4.237	-2.606	-5.646	-8.629	-12.818	-11.186	-14.207
			-18123	-0.483552	-0.295605	-0.644864		-2230	4.024	2.56	5.256	7.516	11.163	9.661	12.619		-2230	-4.238	-2.607	-5.648	-8.63	-12.821	-11.188	-14.21
			-18122	-0.483552	-0.295605	-0.644864		-2220	4.018	2.557	5.249	7.508	11.159	9.651	12.615		-2220	-4.24	-2.608	-5.65	-8.631	-12.825	-11.191	-14.215
			-18121	-0.483552	-0.295605	-0.644864		-2210	4.016	2.557	5.245	7.501	11.158	9.646	12.615		-2210	-4.241	-2.609	-5.652	-8.633	-12.828	-11.193	-14.219
			-18120	-0.483552	-0.295605	-0.644864		-2200	4.013	2.557	5.241	7.493	11.157	9.64	12.615		-2200	-4.242	-2.61	-5.653	-8.633	-12.831	-11.195	-14.222
			-18119	-0.483552	-0.295605	-0.644864		-2190	4.016	2.563	5.243	7.486	11.162	9.64	12.621		-2190	-4.245	-2.612	-5.657	-8.635	-12.836	-11.199	-14.227
			-18118	-0.483552	-0.295605	-0.644864		-2180	4.014	2.562	5.239	7.478	11.161	9.634	12.62		-2180	-4.246	-2.613	-5.658	-8.636	-12.839	-11.201	-14.23
			-18117	-0.483552	-0.295605	-0.644864		-2170	4.008	2.559	5.233	7.47	11.157	9.625	12.618		-2170	-4.247	-2.613	-5.66	-8.637	-12.842	-11.203	-14.234
			-18116	-0.483552	-0.295605	-0.644864		-2160	4.006	2.559	5.229	7.463	11.157	9.619	12.617		-2160	-4.248	-2.614	-5.661	-8.638	-12.845	-11.205	-14.238
			-18115	-0.483552	-0.295605	-0.644864		-2150	4.004	2.56	5.226	7.455	11.157	9.615	12.618		-2150	-4.25	-2.615	-5.663	-8.639	-12.848	-11.208	-14.241
			-18114	-0.483552	-0.295605	-0.644864		-2140	4.003	2.561	5.223	7.448	11.158	9.61	12.619		-2140	-4.25	-2.615	-5.664	-8.64	-12.85	-11.209	-14.244
			-18113	-0.483552	-0.295605	-0.644864		-2130	4.001	2.561	5.22	7.44	11.158	9.605	12.62		-2130	-4.251	-2.616	-5.665	-8.641	-12.853	-11.211	-14.247
			-18112	-0.483552	-0.295605	-0.644864		-2120	3.994	2.556	5.212	7.433	11.154	9.595	12.616		-2120	-4.253	-2.617	-5.667	-8.642	-12.856	-11.213	-14.251
			-18111	-0.483552	-0.295605	-0.644864		-2110	3.989	2.553	5.205	7.426	11.151	9.587	12.613		-2110	-4.253	-2.618	-5.669	-8.642	-12.859	-11.215	-14.254
			-18110	-0.483552	-0.295605	-0.644864		-2100	3.99	2.557	5.206	7.419	11.155	9.587	12.618		-2100	-4.255	-2.619	-5.671	-8.644	-12.862	-11.217	-14.258
			-18109	-0.483552	-0.295605	-0.644864		-2090	3.987	2.556	5.201	7.411	11.154	9.582	12.617		-2090	-4.255	-2.618	-5.671	-8.644	-12.864	-11.218	-14.26
			-18108	-0.483552	-0.295605	-0.644864		-2080	3.982	2.552	5.194	7.404	11.151	9.574	12.614		-2080	-4.257	-2.62	-5.674	-8.645	-12.867	-11.221	-14.264
			-18107	-0.483552	-0.295605	-0.644864		-2070	3.978	2.551	5.19	7.397	11.151	9.569	12.614		-2070	-4.258	-2.62	-5.675	-8.645	-12.87	-11.223	-14.267
			-18106	-0.483552	-0.295605	-0.644864		-2060	3.975	2.55	5.186	7.389	11.151	9.565	12.614		-2060	-4.259	-2.622	-5.677	-8.647	-12.873	-11.225	-14.27
			-18105	-0.483552	-0.295605	-0.644864		-2050	3.972	2.549	5.182	7.382	11.151	9.561	12.614		-2050	-4.26	-2.622	-5.678	-8.648	-12.875	-11.227	-14.273
			-18104	-0.483552	-0.295605	-0.644864		-2040	3.969	2.548	5.177	7.375	11.15	9.557	12.614		-2040	-4.26	-2.622	-5.679	-8.648	-12.877	-11.228	-14.276
			-18103	-0.483552	-0.295605	-0.644864		-2030	3.962	2.543	5.169	7.368	11.146	9.55	12.61		-2030	-4.262	-2.623	-5.68	-8.648	-12.88	-11.23	-14.279
			-18102	-0.483552	-0.295605	-0.644864		-2020	3.958	2.54	5.163	7.361	11.145	9.545	12.608		-2020	-4.264	-2.625	-5.683	-8.65	-12.885	-11.234	-14.284
			-18101	-0.483552	-0.295605	-0.644864		-2010	3.954	2.538	5.158	7.354	11.144	9.541	12.607		-2010	-4.265	-2.625	-5.685	-8.651	-12.888	-11.236	-14.288
			-18100	-0.392926	-0.240204	-0.524006		-2000	3.95	2.536	5.153	7.346	11.143	9.537	12.607		-2000	-4.266	-2.625	-5.686	-8.651	-12.89	-11.238	-14.29
			-18099	-0.392926	-0.240204	-0.524006		-1990	3.941	2.529	5.143	7.34	11.137	9.529	12.601		-1990	-4.265	-2.625	-5.686	-8.653	-12.892	-11.239	-14.293
			-18098	-0.392926	-0.240204	-0.524006		-1980	3.937	2.527	5.138	7.333	11.137	9.525	12.6		-1980	-4.266	-2.625	-5.687	-8.654	-12.895	-11.241	-14.296
			-18097	-0.392926	-0.240204	-0.524006		-1970	3.934	2.525	5.134	7.326	11.136	9.522	12.6		-1970	-4.268	-2.626	-5.69	-8.656	-12.899	-11.244	-14.3
			-18096	-0.392926	-0.240204	-0.524006		-1960	3.932	2.525	5.13	7.319	11.137	9.521	12.601		-1960	-4.268	-2.626	-5.691	-8.657	-12.901	-11.246	-14.303
			-18095	-0.392926	-0.240204	-0.524006		-1950	3.928	2.523	5.125	7.312	11.137	9.518	12.6		-1950	-4.269	-2.627	-5.692	-8.658	-12.904	-11.248	-14.307
			-18094	-0.392926	-0.240204	-0.524006		-1940	3.921	2.518	5.118	7.304	11.134	9.513	12.597		-1940	-4.271	-2.628	-5.694	-8.659	-12.908	-11.251	-14.311
			-18093	-0.392926	-0.240204	-0.524006		-1930	3.919	2.518	5.115	7.297	11.135	9.513	12.599		-1930	-4.273	-2.629	-5.696	-8.661	-12.911	-11.254	-14.315
			-18092	-0.392926	-0.240204	-0.524006		-1920	3.917	2.517	5.111	7.291	11.136	9.511	12.599		-1920	-4.274	-2.63	-5.698	-8.661	-12.914	-11.256	-14.318
			-18091	-0.392926	-0.240204	-0.524006		-1910	3.914	2.516	5.108	7.284	11.137	9.511	12.6		-1910	-4.275	-2.63	-5.7	-8.663	-12.917	-11.258	-14.322
			-18090	-0.392926	-0.240204	-0.524006		-1900	3.909	2.512	5.101	7.277	11.135	9.507	12.598		-1900	-4.275	-2.63	-5.701	-8.663	-12.92	-11.26	-14.325
			-18089	-0.392926	-0.240204	-0.524006		-1890	3.904	2.509	5.095	7.269	11.133	9.504	12.596		-1890	-4.277	-2.632	-5.703	-8.664	-12.923	-11.263	-14.329
			-18088	-0.392926	-0.240204	-0.524006		-1880	3.902	2.509	5.092	7.262	11.135	9.504	12.598		-1880	-4.279	-2.633	-5.705	-8.665	-12.927	-11.266	-14.333
			-18087	-0.392926	-0.240204	-0.524006		-1870	3.899	2.507	5.088	7.256	11.135	9.503	12.597		-1870	-4.279	-2.633	-5.706	-8.666	-12.929	-11.268	-14.336
			-18086	-0.392926	-0.240204	-0.524006		-1860	3.893	2.503	5.081	7.249	11.133	9.5	12.595		-1860	-4.282	-2.635	-5.709	-8.668	-12.933	-11.271	-14.34
			-18085	-0.392926	-0.240204	-0.524006		-1850	3.89	2.501	5.077	7.242	11.132	9.498	12.595		-1850	-4.282	-2.635	-5.71	-8.669	-12.936	-11.273	-14.343
			-18084	-0.392926	-0.240204	-0.524006		-1840	3.888	2.5	5.074	7.235	11.134	9.499	12.596		-1840	-4.283	-2.635	-5.711	-8.669	-12.938	-11.275	-14.346
			-18083	-0.392926	-0.240204	-0.524006		-1830	3.884	2.498	5.069	7.229	11.133	9.497	12.596		-1830	-4.284	-2.636	-5.713	-8.671	-12.942	-11.277	-14.35
			-18082	-0.392926	-0.240204	-0.524006		-1820	3.88	2.495	5.064	7.221	11.132	9.496	12.595		-1820	-4.285	-2.636	-5.714	-8.672	-12.944	-11.28	-14.353
			-18081	-0.392926	-0.240204	-0.524006		-1810	3.873	2.49	5.056	7.215	11.129	9.492	12.592		-1810	-4.287	-2.637	-5.716	-8.673	-12.948	-11.282	-14.357
			-18080	-0.392926	-0.240204	-0.524006		-1800	3.87	2.488	5.052	7.208	11.129	9.491	12.591		-1800	-4.288	-2.639	-5.719	-8.674	-12.951	-11.285	-14.361
			-18079	-0.392926	-0.240204	-0.524006		-1790	3.869	2.489	5.05	7.201	11.131	9.492	12.594		-1790	-4.289	-2.638	-5.719	-8.675	-12.954	-11.287	-14.364
			-18078	-0.392926	-0.240204	-0.524006		-1780	3.863	2.484	5.043	7.194	11.129	9.49	12.591		-1780	-4.29	-2.639	-5.722	-8.677	-12.958	-11.29	-14.368
			-18077	-0.392926	-0.240204	-0.524006		-1770	3.857	2.48	5.037	7.188	11.127	9.487	12.589		-1770	-4.292	-2.64	-5.724	-8.679	-12.961	-11.293	-14.372
			-18076	-0.392926	-0.240204	-0.524006		-1760	3.857	2.481	5.035	7.181	11.13	9.489	12.592		-1760	-4.293	-2.641	-5.725	-8.68	-12.964	-11.296	-14.376
			-18075	-0.392926	-0.240204	-0.524006		-1750	3.853	2.478	5.03	7.174	11.129	9.488	12.591		-1750	-4.294	-2.641	-5.727	-8.681	-12.967	-11.298	-14.379
			-18074	-0.392926	-0.240204	-0.524006		-1740	3.848	2.474	5.024	7.167	11.127	9.486	12.589		-1740	-4.295	-2.642	-5.728	-8.682	-12.97	-11.3	-14.382
			-18073	-0.392926	-0.240204	-0.524006		-1730	3.846	2.474	5.021	7.161	11.129	9.487	12.591		-1730	-4.296	-2.642	-5.73	-8.683	-12.973	-11.303	-14.386
			-18072	-0.392926	-0.240204	-0.524006		-1720	3.845	2.474	5.019	7.155	11.131	9.489	12.593		-1720	-4.297	-2.643	-5.732	-8.684	-12.976	-11.305	-14.389
			-18071	-0.392926	-0.240204	-0.524006		-1710	3.835	2.465	5.009	7.147	11.125	9.482	12.587		-1710	-4.298	-2.643	-5.733	-8.685	-12.978	-11.307	-14.392
			-18070	-0.392926	-0.240204	-0.524006		-1700	3.83	2.462	5.004	7.141	11.124	9.481	12.586		-1700	-4.3	-2.645	-5.736	-8.686	-12.982	-11.31	-14.397
			-18069	-0.392926	-0.240204	-0.524006		-1690	3.827	2.46	4.999	7.134	11.123	9.481	12.586		-1690	-4.299	-2.644	-5.735	-8.686	-12.982	-11.31	-14.397
			-18068	-0.392926	-0.240204	-0.524006		-1680	3.821	2.455	4.992	7.128	11.121	9.478	12.583		-1680	-4.301	-2.645	-5.737	-8.687	-12.985	-11.312	-14.4
			-18067	-0.392926	-0.240204	-0.524006		-1670	3.815	2.45	4.986	7.121	11.119	9.476	12.581		-1670	-4.302	-2.645	-5.738	-8.688	-12.988	-11.315	-14.403
			-18066	-0.392926	-0.240204	-0.524006		-1660	3.813	2.45	4.983	7.115	11.12	9.477	12.583		-1660	-4.303	-2.646	-5.74	-8.689	-12.991	-11.317	-14.406
			-18065	-0.392926	-0.240204	-0.524006		-1650	3.809	2.447	4.979	7.108	11.12	9.477	12.583		-1650	-4.304	-2.646	-5.742	-8.69	-12.994	-11.319	-14.41
			-18064	-0.392926	-0.240204	-0.524006		-1640	3.805	2.444	4.974	7.102	11.12	9.476	12.582		-1640	-4.305	-2.647	-5.744	-8.692	-12.997	-11.322	-14.414
			-18063	-0.392926	-0.240204	-0.524006		-1630	3.8	2.44	4.968	7.095	11.118	9.475	12.58		-1630	-4.307	-2.648	-5.745	-8.693	-13	-11.325	-14.417
			-18062	-0.392926	-0.240204	-0.524006		-1620	3.795	2.437	4.963	7.089	11.117	9.474	12.579		-1620	-4.308	-2.649	-5.747	-8.694	-13.003	-11.327	-14.421
			-18061	-0.392926	-0.240204	-0.524006		-1610	3.794	2.436	4.96	7.082	11.119	9.476	12.581		-1610	-4.309	-2.649	-5.748	-8.695	-13.006	-11.329	-14.424
			-18060	-0.392926	-0.240204	-0.524006		-1600	3.79	2.434	4.956	7.076	11.119	9.476	12.581		-1600	-4.309	-2.649	-5.75	-8.696	-13.008	-11.331	-14.427
			-18059	-0.392926	-0.240204	-0.524006		-1590	3.787	2.431	4.952	7.07	11.119	9.476	12.581		-1590	-4.311	-2.65	-5.752	-8.697	-13.012	-11.334	-14.431
			-18058	-0.392926	-0.240204	-0.524006		-1580	3.782	2.428	4.946	7.062	11.118	9.475	12.58		-1580	-4.312	-2.651	-5.754	-8.698	-13.015	-11.337	-14.434
			-18057	-0.392926	-0.240204	-0.524006		-1570	3.778	2.425	4.942	7.057	11.118	9.475	12.58		-1570	-4.314	-2.652	-5.756	-8.7	-13.018	-11.34	-14.438
			-18056	-0.392926	-0.240204	-0.524006		-1560	3.776	2.424	4.939	7.05	11.119	9.477	12.582		-1560	-4.315	-2.653	-5.758	-8.701	-13.021	-11.342	-14.441
			-18055	-0.392926	-0.240204	-0.524006		-1550	3.774	2.423	4.936	7.044	11.121	9.479	12.584		-1550	-4.316	-2.653	-5.759	-8.702	-13.023	-11.344	-14.444
			-18054	-0.392926	-0.240204	-0.524006		-1540	3.775	2.425	4.936	7.038	11.126	9.483	12.588		-1540	-4.316	-2.652	-5.759	-8.702	-13.025	-11.345	-14.446
			-18053	-0.392926	-0.240204	-0.524006		-1530	3.765	2.416	4.925	7.031	11.12	9.477	12.582		-1530	-4.317	-2.653	-5.761	-8.703	-13.028	-11.347	-14.449
			-18052	-0.392926	-0.240204	-0.524006		-1520	3.759	2.411	4.919	7.025	11.118	9.476	12.581		-1520	-4.318	-2.654	-5.763	-8.704	-13.031	-11.35	-14.453
			-18051	-0.392926	-0.240204	-0.524006		-1510	3.754	2.407	4.914	7.019	11.118	9.475	12.58		-1510	-4.321	-2.656	-5.766	-8.706	-13.034	-11.353	-14.457
			-18050	-0.392926	-0.240204	-0.524006		-1500	3.75	2.404	4.909	7.013	11.117	9.475	12.579		-1500	-4.321	-2.655	-5.767	-8.706	-13.036	-11.354	-14.459
			-18049	-0.392926	-0.240204	-0.524006		-1490	3.741	2.396	4.9	7.007	11.112	9.47	12.575		-1490	-4.321	-2.655	-5.767	-8.708	-13.039	-11.356	-14.462
			-18048	-0.392926	-0.240204	-0.524006		-1480	3.737	2.393	4.895	7.002	11.112	9.469	12.574		-1480	-4.323	-2.656	-5.769	-8.71	-13.042	-11.359	-14.466
			-18047	-0.392926	-0.240204	-0.524006		-1470	3.732	2.389	4.89	6.996	11.111	9.469	12.574		-1470	-4.324	-2.657	-5.771	-8.711	-13.046	-11.362	-14.47
			-18046	-0.392926	-0.240204	-0.524006		-1460	3.728	2.386	4.885	6.991	11.111	9.469	12.574		-1460	-4.325	-2.657	-5.773	-8.712	-13.048	-11.364	-14.473
			-18045	-0.392926	-0.240204	-0.524006		-1450	3.723	2.382	4.88	6.986	11.11	9.468	12.573		-1450	-4.326	-2.658	-5.775	-8.713	-13.051	-11.367	-14.477
			-18044	-0.392926	-0.240204	-0.524006		-1440	3.719	2.379	4.876	6.981	11.11	9.468	12.573		-1440	-4.328	-2.659	-5.777	-8.715	-13.055	-11.369	-14.48
			-18043	-0.392926	-0.240204	-0.524006		-1430	3.714	2.375	4.871	6.976	11.11	9.467	12.572		-1430	-4.329	-2.659	-5.778	-8.716	-13.058	-11.372	-14.484
			-18042	-0.392926	-0.240204	-0.524006		-1420	3.71	2.372	4.865	6.972	11.109	9.467	12.571		-1420	-4.33	-2.659	-5.78	-8.717	-13.06	-11.374	-14.487
			-18041	-0.392926	-0.240204	-0.524006		-1410	3.706	2.369	4.862	6.968	11.109	9.467	12.572		-1410	-4.331	-2.66	-5.782	-8.718	-13.063	-11.376	-14.49
			-18040	-0.392926	-0.240204	-0.524006		-1400	3.701	2.365	4.857	6.964	11.109	9.467	12.571		-1400	-4.332	-2.661	-5.783	-8.719	-13.066	-11.379	-14.494
			-18039	-0.392926	-0.240204	-0.524006		-1390	3.697	2.362	4.852	6.96	11.109	9.466	12.571		-1390	-4.334	-2.662	-5.786	-8.721	-13.07	-11.382	-14.498
			-18038	-0.392926	-0.240204	-0.524006		-1380	3.693	2.359	4.848	6.956	11.109	9.466	12.571		-1380	-4.335	-2.663	-5.788	-8.723	-13.073	-11.384	-14.501
			-18037	-0.392926	-0.240204	-0.524006		-1370	3.688	2.355	4.842	6.953	11.108	9.465	12.57		-1370	-4.336	-2.663	-5.789	-8.723	-13.075	-11.386	-14.504
			-18036	-0.392926	-0.240204	-0.524006		-1360	3.684	2.352	4.838	6.95	11.108	9.465	12.57		-1360	-4.338	-2.664	-5.791	-8.726	-13.079	-11.39	-14.508
			-18035	-0.392926	-0.240204	-0.524006		-1350	3.679	2.348	4.833	6.947	11.107	9.465	12.569		-1350	-4.339	-2.665	-5.793	-8.727	-13.082	-11.392	-14.512
			-18034	-0.392926	-0.240204	-0.524006		-1340	3.674	2.344	4.828	6.944	11.107	9.464	12.569		-1340	-4.34	-2.665	-5.795	-8.728	-13.085	-11.394	-14.515
			-18033	-0.392926	-0.240204	-0.524006		-1330	3.671	2.341	4.825	6.942	11.107	9.464	12.569		-1330	-4.341	-2.665	-5.796	-8.729	-13.087	-11.396	-14.518
			-18032	-0.392926	-0.240204	-0.524006		-1320	3.666	2.337	4.82	6.939	11.107	9.464	12.569		-1320	-4.342	-2.666	-5.798	-8.731	-13.091	-11.399	-14.521
			-18031	-0.392926	-0.240204	-0.524006		-1310	3.662	2.333	4.815	6.937	11.107	9.463	12.569		-1310	-4.344	-2.667	-5.8	-8.732	-13.094	-11.401	-14.525
			-18030	-0.392926	-0.240204	-0.524006		-1300	3.657	2.33	4.811	6.935	11.106	9.463	12.568		-1300	-4.344	-2.667	-5.801	-8.733	-13.096	-11.403	-14.528
			-18029	-0.392926	-0.240204	-0.524006		-1290	3.652	2.325	4.805	6.933	11.105	9.462	12.567		-1290	-4.346	-2.668	-5.803	-8.735	-13.099	-11.406	-14.532
			-18028	-0.392926	-0.240204	-0.524006		-1280	3.647	2.321	4.801	6.931	11.105	9.461	12.566		-1280	-4.346	-2.668	-5.805	-8.736	-13.102	-11.408	-14.535
			-18027	-0.392926	-0.240204	-0.524006		-1270	3.643	2.318	4.797	6.93	11.105	9.461	12.566		-1270	-4.349	-2.67	-5.807	-8.739	-13.106	-11.411	-14.539
			-18026	-0.392926	-0.240204	-0.524006		-1260	3.639	2.315	4.793	6.929	11.105	9.462	12.567		-1260	-4.35	-2.67	-5.809	-8.74	-13.109	-11.413	-14.542
			-18025	-0.392926	-0.240204	-0.524006		-1250	3.636	2.312	4.79	6.928	11.106	9.462	12.567		-1250	-4.351	-2.67	-5.811	-8.741	-13.111	-11.416	-14.546
			-18024	-0.392926	-0.240204	-0.524006		-1240	3.631	2.308	4.785	6.927	11.106	9.462	12.566		-1240	-4.352	-2.671	-5.813	-8.743	-13.115	-11.418	-14.549
			-18023	-0.392926	-0.240204	-0.524006		-1230	3.628	2.305	4.782	6.926	11.107	9.462	12.567		-1230	-4.354	-2.672	-5.815	-8.745	-13.118	-11.421	-14.553
			-18022	-0.392926	-0.240204	-0.524006		-1220	3.624	2.302	4.778	6.925	11.107	9.462	12.567		-1220	-4.354	-2.672	-5.816	-8.746	-13.12	-11.423	-14.556
			-18021	-0.392926	-0.240204	-0.524006		-1210	3.62	2.299	4.774	6.925	11.107	9.463	12.567		-1210	-4.356	-2.674	-5.819	-8.748	-13.124	-11.426	-14.56
			-18020	-0.392926	-0.240204	-0.524006		-1200	3.616	2.295	4.771	6.924	11.108	9.463	12.566		-1200	-4.357	-2.674	-5.82	-8.749	-13.127	-11.428	-14.563
			-18019	-0.392926	-0.240204	-0.524006		-1190	3.616	2.296	4.771	6.924	11.112	9.467	12.57		-1190	-4.36	-2.676	-5.823	-8.751	-13.131	-11.432	-14.568
			-18018	-0.392926	-0.240204	-0.524006		-1180	3.612	2.293	4.768	6.924	11.113	9.468	12.571		-1180	-4.361	-2.677	-5.825	-8.753	-13.135	-11.435	-14.572
			-18017	-0.392926	-0.240204	-0.524006		-1170	3.608	2.29	4.763	6.923	11.113	9.467	12.57		-1170	-4.362	-2.677	-5.827	-8.754	-13.137	-11.437	-14.575
			-18016	-0.392926	-0.240204	-0.524006		-1160	3.604	2.286	4.76	6.923	11.113	9.467	12.57		-1160	-4.364	-2.678	-5.829	-8.756	-13.141	-11.44	-14.578
			-18015	-0.392926	-0.240204	-0.524006		-1150	3.6	2.283	4.756	6.922	11.113	9.468	12.569		-1150	-4.365	-2.678	-5.831	-8.757	-13.143	-11.442	-14.582
			-18014	-0.392926	-0.240204	-0.524006		-1140	3.596	2.28	4.753	6.922	11.114	9.468	12.569		-1140	-4.366	-2.679	-5.833	-8.759	-13.147	-11.445	-14.585
			-18013	-0.392926	-0.240204	-0.524006		-1130	3.593	2.277	4.749	6.923	11.114	9.468	12.569		-1130	-4.367	-2.68	-5.834	-8.76	-13.149	-11.447	-14.588
			-18012	-0.392926	-0.240204	-0.524006		-1120	3.589	2.274	4.746	6.923	11.115	9.469	12.569		-1120	-4.369	-2.681	-5.837	-8.763	-13.153	-11.45	-14.593
			-18011	-0.392926	-0.240204	-0.524006		-1110	3.586	2.272	4.743	6.923	11.116	9.47	12.569		-1110	-4.371	-2.682	-5.839	-8.764	-13.156	-11.453	-14.596
			-18010	-0.392926	-0.240204	-0.524006		-1100	3.582	2.268	4.739	6.923	11.116	9.47	12.569		-1100	-4.371	-2.682	-5.84	-8.765	-13.158	-11.455	-14.599
			-18009	-0.392926	-0.240204	-0.524006		-1090	3.577	2.263	4.734	6.924	11.115	9.468	12.567		-1090	-4.371	-2.681	-5.841	-8.766	-13.159	-11.455	-14.6
			-18008	-0.392926	-0.240204	-0.524006		-1080	3.573	2.26	4.73	6.924	11.115	9.468	12.566		-1080	-4.373	-2.682	-5.843	-8.768	-13.162	-11.457	-14.603
			-18007	-0.392926	-0.240204	-0.524006		-1070	3.569	2.257	4.727	6.924	11.116	9.469	12.566		-1070	-4.375	-2.684	-5.845	-8.77	-13.165	-11.46	-14.606
			-18006	-0.392926	-0.240204	-0.524006		-1060	3.566	2.255	4.724	6.924	11.117	9.47	12.566		-1060	-4.376	-2.684	-5.847	-8.771	-13.168	-11.462	-14.609
			-18005	-0.392926	-0.240204	-0.524006		-1050	3.563	2.252	4.721	6.924	11.118	9.47	12.566		-1050	-4.376	-2.684	-5.848	-8.772	-13.17	-11.464	-14.612
			-18004	-0.392926	-0.240204	-0.524006		-1040	3.56	2.25	4.718	6.926	11.119	9.472	12.567		-1040	-4.378	-2.685	-5.85	-8.773	-13.173	-11.467	-14.615
			-18003	-0.392926	-0.240204	-0.524006		-1030	3.556	2.246	4.715	6.926	11.12	9.472	12.566		-1030	-4.38	-2.686	-5.853	-8.775	-13.177	-11.47	-14.619
			-18002	-0.392926	-0.240204	-0.524006		-1020	3.553	2.244	4.712	6.927	11.121	9.473	12.567		-1020	-4.38	-2.686	-5.854	-8.776	-13.179	-11.471	-14.622
			-18001	-0.392926	-0.240204	-0.524006		-1010	3.551	2.242	4.71	6.927	11.122	9.474	12.567		-1010	-4.382	-2.687	-5.856	-8.778	-13.182	-11.474	-14.625
			-18000	-0.334636	-0.204569	-0.446269		-1000	3.548	2.239	4.707	6.928	11.123	9.476	12.567		-1000	-4.384	-2.689	-5.859	-8.78	-13.186	-11.477	-14.63
			-17999	-0.334636	-0.204569	-0.446269		-990	3.541	2.233	4.701	6.929	11.121	9.473	12.564		-990	-4.385	-2.689	-5.86	-8.783	-13.19	-11.48	-14.634
			-17998	-0.334636	-0.204569	-0.446269		-980	3.537	2.23	4.697	6.929	11.121	9.473	12.563		-980	-4.386	-2.689	-5.862	-8.785	-13.193	-11.483	-14.638
			-17997	-0.334636	-0.204569	-0.446269		-970	3.535	2.228	4.695	6.931	11.123	9.475	12.564		-970	-4.388	-2.69	-5.865	-8.787	-13.197	-11.486	-14.642
			-17996	-0.334636	-0.204569	-0.446269		-960	3.532	2.226	4.693	6.932	11.123	9.476	12.563		-960	-4.39	-2.692	-5.867	-8.79	-13.201	-11.489	-14.646
			-17995	-0.334636	-0.204569	-0.446269		-950	3.529	2.223	4.69	6.932	11.124	9.477	12.563		-950	-4.391	-2.692	-5.869	-8.791	-13.203	-11.492	-14.65
			-17994	-0.334636	-0.204569	-0.446269		-940	3.526	2.221	4.688	6.933	11.126	9.478	12.563		-940	-4.393	-2.693	-5.872	-8.793	-13.207	-11.495	-14.654
			-17993	-0.334636	-0.204569	-0.446269		-930	3.523	2.219	4.685	6.934	11.127	9.48	12.563		-930	-4.394	-2.694	-5.874	-8.795	-13.21	-11.498	-14.657
			-17992	-0.334636	-0.204569	-0.446269		-920	3.521	2.217	4.684	6.936	11.128	9.481	12.564		-920	-4.396	-2.695	-5.876	-8.797	-13.214	-11.501	-14.661
			-17991	-0.334636	-0.204569	-0.446269		-910	3.518	2.215	4.681	6.937	11.129	9.482	12.564		-910	-4.398	-2.696	-5.878	-8.798	-13.217	-11.503	-14.665
			-17990	-0.334636	-0.204569	-0.446269		-900	3.516	2.213	4.679	6.938	11.131	9.484	12.564		-900	-4.398	-2.696	-5.88	-8.8	-13.22	-11.505	-14.668
			-17989	-0.334636	-0.204569	-0.446269		-890	3.515	2.212	4.679	6.939	11.133	9.487	12.565		-890	-4.4	-2.697	-5.882	-8.801	-13.223	-11.508	-14.671
			-17988	-0.334636	-0.204569	-0.446269		-880	3.512	2.21	4.676	6.94	11.135	9.488	12.565		-880	-4.402	-2.699	-5.885	-8.803	-13.227	-11.511	-14.675
			-17987	-0.334636	-0.204569	-0.446269		-870	3.509	2.208	4.674	6.941	11.136	9.49	12.565		-870	-4.404	-2.7	-5.887	-8.805	-13.23	-11.514	-14.679
			-17986	-0.334636	-0.204569	-0.446269		-860	3.507	2.206	4.672	6.943	11.137	9.491	12.565		-860	-4.405	-2.7	-5.889	-8.807	-13.233	-11.516	-14.682
			-17985	-0.334636	-0.204569	-0.446269		-850	3.503	2.203	4.669	6.943	11.138	9.492	12.565		-850	-4.406	-2.701	-5.891	-8.808	-13.235	-11.518	-14.685
			-17984	-0.334636	-0.204569	-0.446269		-840	3.501	2.201	4.668	6.945	11.139	9.494	12.565		-840	-4.408	-2.702	-5.893	-8.81	-13.238	-11.521	-14.689
			-17983	-0.334636	-0.204569	-0.446269		-830	3.499	2.199	4.666	6.947	11.141	9.496	12.565		-830	-4.409	-2.702	-5.895	-8.811	-13.241	-11.523	-14.692
			-17982	-0.334636	-0.204569	-0.446269		-820	3.496	2.197	4.663	6.948	11.142	9.497	12.565		-820	-4.41	-2.703	-5.897	-8.813	-13.244	-11.526	-14.695
			-17981	-0.334636	-0.204569	-0.446269		-810	3.493	2.194	4.661	6.949	11.143	9.498	12.564		-810	-4.412	-2.704	-5.899	-8.815	-13.247	-11.528	-14.699
			-17980	-0.334636	-0.204569	-0.446269		-800	3.491	2.193	4.66	6.951	11.145	9.5	12.565		-800	-4.413	-2.705	-5.901	-8.816	-13.251	-11.531	-14.702
			-17979	-0.334636	-0.204569	-0.446269		-790	3.483	2.185	4.652	6.952	11.14	9.496	12.559		-790	-4.414	-2.704	-5.902	-8.819	-13.253	-11.533	-14.705
			-17978	-0.334636	-0.204569	-0.446269		-780	3.48	2.183	4.65	6.954	11.141	9.497	12.559		-780	-4.416	-2.706	-5.904	-8.821	-13.257	-11.536	-14.709
			-17977	-0.334636	-0.204569	-0.446269		-770	3.477	2.18	4.648	6.954	11.142	9.498	12.558		-770	-4.417	-2.707	-5.907	-8.823	-13.26	-11.539	-14.713
			-17976	-0.334636	-0.204569	-0.446269		-760	3.475	2.179	4.646	6.956	11.144	9.5	12.558		-760	-4.418	-2.707	-5.908	-8.824	-13.263	-11.541	-14.716
			-17975	-0.334636	-0.204569	-0.446269		-750	3.474	2.178	4.646	6.958	11.146	9.503	12.559		-750	-4.42	-2.708	-5.911	-8.826	-13.267	-11.544	-14.72
			-17974	-0.334636	-0.204569	-0.446269		-740	3.472	2.176	4.645	6.96	11.148	9.505	12.559		-740	-4.422	-2.709	-5.913	-8.828	-13.27	-11.547	-14.724
			-17973	-0.334636	-0.204569	-0.446269		-730	3.469	2.174	4.644	6.961	11.149	9.506	12.559		-730	-4.424	-2.71	-5.916	-8.83	-13.273	-11.55	-14.727
			-17972	-0.334636	-0.204569	-0.446269		-720	3.467	2.172	4.644	6.962	11.151	9.508	12.559		-720	-4.425	-2.711	-5.918	-8.832	-13.276	-11.552	-14.731
			-17971	-0.334636	-0.204569	-0.446269		-710	3.465	2.17	4.643	6.963	11.152	9.509	12.559		-710	-4.426	-2.712	-5.92	-8.833	-13.279	-11.555	-14.734
			-17970	-0.334636	-0.204569	-0.446269		-700	3.462	2.168	4.643	6.965	11.153	9.511	12.559		-700	-4.428	-2.713	-5.922	-8.835	-13.283	-11.558	-14.738
			-17969	-0.334636	-0.204569	-0.446269		-690	3.463	2.169	4.646	6.967	11.157	9.515	12.561		-690	-4.43	-2.714	-5.925	-8.837	-13.287	-11.561	-14.742
			-17968	-0.334636	-0.204569	-0.446269		-680	3.46	2.167	4.646	6.968	11.158	9.517	12.561		-680	-4.432	-2.715	-5.928	-8.839	-13.29	-11.564	-14.746
			-17967	-0.334636	-0.204569	-0.446269		-670	3.458	2.165	4.647	6.97	11.16	9.518	12.561		-670	-4.433	-2.716	-5.93	-8.841	-13.293	-11.566	-14.749
			-17966	-0.334636	-0.204569	-0.446269		-660	3.456	2.164	4.648	6.972	11.161	9.52	12.561		-660	-4.435	-2.718	-5.932	-8.843	-13.297	-11.569	-14.754
			-17965	-0.334636	-0.204569	-0.446269		-650	3.453	2.161	4.648	6.973	11.162	9.521	12.56		-650	-4.437	-2.718	-5.935	-8.845	-13.3	-11.572	-14.757
			-17964	-0.334636	-0.204569	-0.446269		-640	3.452	2.16	4.65	6.975	11.164	9.524	12.561		-640	-4.439	-2.72	-5.937	-8.847	-13.303	-11.575	-14.761
			-17963	-0.334636	-0.204569	-0.446269		-630	3.45	2.159	4.651	6.977	11.166	9.525	12.561		-630	-4.44	-2.72	-5.939	-8.848	-13.306	-11.577	-14.764
			-17962	-0.334636	-0.204569	-0.446269		-620	3.448	2.157	4.652	6.978	11.167	9.527	12.561		-620	-4.442	-2.722	-5.942	-8.85	-13.31	-11.58	-14.768
			-17961	-0.334636	-0.204569	-0.446269		-610	3.445	2.154	4.653	6.979	11.168	9.528	12.56		-610	-4.443	-2.723	-5.944	-8.852	-13.313	-11.583	-14.771
			-17960	-0.334636	-0.204569	-0.446269		-600	3.443	2.153	4.656	6.981	11.17	9.53	12.561		-600	-4.445	-2.724	-5.947	-8.854	-13.316	-11.586	-14.775
			-17959	-0.334636	-0.204569	-0.446269		-590	3.444	2.155	4.66	6.983	11.174	9.535	12.564		-590	-4.447	-2.725	-5.949	-8.855	-13.319	-11.588	-14.778
			-17958	-0.334636	-0.204569	-0.446269		-580	3.443	2.153	4.663	6.985	11.176	9.537	12.564		-580	-4.449	-2.726	-5.952	-8.857	-13.322	-11.591	-14.782
			-17957	-0.334636	-0.204569	-0.446269		-570	3.44	2.151	4.664	6.986	11.177	9.538	12.563		-570	-4.45	-2.726	-5.954	-8.858	-13.325	-11.593	-14.785
			-17956	-0.334636	-0.204569	-0.446269		-560	3.438	2.15	4.667	6.988	11.179	9.54	12.563		-560	-4.452	-2.728	-5.956	-8.86	-13.328	-11.596	-14.789
			-17955	-0.334636	-0.204569	-0.446269		-550	3.436	2.148	4.669	6.99	11.181	9.542	12.564		-550	-4.453	-2.729	-5.959	-8.862	-13.331	-11.599	-14.792
			-17954	-0.334636	-0.204569	-0.446269		-540	3.434	2.147	4.672	6.992	11.182	9.544	12.564		-540	-4.455	-2.73	-5.961	-8.864	-13.335	-11.601	-14.796
			-17953	-0.334636	-0.204569	-0.446269		-530	3.432	2.145	4.674	6.993	11.184	9.546	12.564		-530	-4.456	-2.73	-5.963	-8.864	-13.337	-11.603	-14.798
			-17952	-0.334636	-0.204569	-0.446269		-520	3.429	2.142	4.676	6.994	11.184	9.546	12.563		-520	-4.457	-2.731	-5.965	-8.866	-13.34	-11.605	-14.801
			-17951	-0.334636	-0.204569	-0.446269		-510	3.428	2.142	4.68	6.997	11.187	9.549	12.564		-510	-4.46	-2.733	-5.968	-8.869	-13.344	-11.609	-14.806
			-17950	-0.334636	-0.204569	-0.446269		-500	3.426	2.14	4.682	6.998	11.188	9.551	12.564		-500	-4.461	-2.733	-5.971	-8.87	-13.347	-11.611	-14.809
			-17949	-0.334636	-0.204569	-0.446269		-490	3.422	2.136	4.683	6.999	11.188	9.551	12.561		-490	-4.462	-2.734	-5.972	-8.872	-13.349	-11.613	-14.812
			-17948	-0.334636	-0.204569	-0.446269		-480	3.421	2.135	4.687	7.002	11.19	9.553	12.562		-480	-4.463	-2.734	-5.974	-8.873	-13.352	-11.615	-14.815
			-17947	-0.334636	-0.204569	-0.446269		-470	3.418	2.134	4.689	7.003	11.191	9.554	12.562		-470	-4.465	-2.735	-5.977	-8.875	-13.354	-11.617	-14.818
			-17946	-0.334636	-0.204569	-0.446269		-460	3.417	2.133	4.693	7.005	11.193	9.557	12.562		-460	-4.466	-2.736	-5.979	-8.876	-13.357	-11.62	-14.821
			-17945	-0.334636	-0.204569	-0.446269		-450	3.415	2.131	4.696	7.007	11.195	9.559	12.562		-450	-4.468	-2.737	-5.982	-8.878	-13.361	-11.623	-14.826
			-17944	-0.334636	-0.204569	-0.446269		-440	3.413	2.129	4.699	7.008	11.196	9.56	12.562		-440	-4.47	-2.738	-5.984	-8.88	-13.364	-11.625	-14.829
			-17943	-0.334636	-0.204569	-0.446269		-430	3.411	2.128	4.702	7.01	11.198	9.562	12.562		-430	-4.471	-2.739	-5.986	-8.881	-13.367	-11.627	-14.832
			-17942	-0.334636	-0.204569	-0.446269		-420	3.409	2.126	4.705	7.012	11.199	9.564	12.562		-420	-4.472	-2.74	-5.988	-8.883	-13.369	-11.63	-14.835
			-17941	-0.334636	-0.204569	-0.446269		-410	3.408	2.125	4.709	7.013	11.201	9.566	12.562		-410	-4.474	-2.74	-5.991	-8.884	-13.372	-11.632	-14.838
			-17940	-0.334636	-0.204569	-0.446269		-400	3.406	2.123	4.712	7.015	11.203	9.568	12.562		-400	-4.476	-2.742	-5.994	-8.887	-13.376	-11.635	-14.843
			-17939	-0.334636	-0.204569	-0.446269		-390	3.403	2.12	4.714	7.017	11.203	9.568	12.561		-390	-4.477	-2.742	-5.996	-8.888	-13.378	-11.637	-14.845
			-17938	-0.334636	-0.204569	-0.446269		-380	3.401	2.119	4.718	7.019	11.205	9.57	12.561		-380	-4.479	-2.744	-5.998	-8.89	-13.382	-11.64	-14.849
			-17937	-0.334636	-0.204569	-0.446269		-370	3.4	2.118	4.722	7.021	11.207	9.572	12.561		-370	-4.48	-2.744	-6	-8.891	-13.384	-11.642	-14.852
			-17936	-0.334636	-0.204569	-0.446269		-360	3.398	2.116	4.725	7.022	11.208	9.574	12.561		-360	-4.482	-2.745	-6.003	-8.893	-13.387	-11.645	-14.856
			-17935	-0.334636	-0.204569	-0.446269		-350	3.397	2.115	4.729	7.025	11.21	9.576	12.561		-350	-4.483	-2.746	-6.005	-8.894	-13.39	-11.647	-14.859
			-17934	-0.334636	-0.204569	-0.446269		-340	3.395	2.114	4.732	7.026	11.212	9.578	12.561		-340	-4.485	-2.747	-6.008	-8.896	-13.394	-11.65	-14.862
			-17933	-0.334636	-0.204569	-0.446269		-330	3.394	2.113	4.737	7.029	11.214	9.581	12.562		-330	-4.486	-2.748	-6.01	-8.898	-13.396	-11.652	-14.865
			-17932	-0.334636	-0.204569	-0.446269		-320	3.392	2.112	4.741	7.03	11.216	9.583	12.562		-320	-4.488	-2.749	-6.013	-8.9	-13.4	-11.655	-14.87
			-17931	-0.334636	-0.204569	-0.446269		-310	3.391	2.11	4.744	7.032	11.218	9.585	12.562		-310	-4.49	-2.75	-6.015	-8.901	-13.402	-11.657	-14.873
			-17930	-0.334636	-0.204569	-0.446269		-300	3.389	2.109	4.748	7.034	11.22	9.587	12.562		-300	-4.491	-2.751	-6.017	-8.902	-13.405	-11.659	-14.876
			-17929	-0.334636	-0.204569	-0.446269		-290	3.389	2.109	4.753	7.036	11.222	9.59	12.563		-290	-4.494	-2.753	-6.02	-8.905	-13.409	-11.663	-14.88
			-17928	-0.334636	-0.204569	-0.446269		-280	3.387	2.108	4.757	7.038	11.224	9.592	12.563		-280	-4.495	-2.753	-6.023	-8.906	-13.412	-11.665	-14.884
			-17927	-0.334636	-0.204569	-0.446269		-270	3.385	2.106	4.76	7.039	11.226	9.593	12.563		-270	-4.496	-2.754	-6.025	-8.908	-13.415	-11.667	-14.887
			-17926	-0.334636	-0.204569	-0.446269		-260	3.384	2.105	4.765	7.041	11.228	9.596	12.563		-260	-4.498	-2.755	-6.027	-8.909	-13.418	-11.67	-14.89
			-17925	-0.334636	-0.204569	-0.446269		-250	3.383	2.104	4.769	7.044	11.23	9.598	12.564		-250	-4.5	-2.756	-6.03	-8.911	-13.421	-11.673	-14.894
			-17924	-0.334636	-0.204569	-0.446269		-240	3.382	2.102	4.772	7.045	11.232	9.6	12.563		-240	-4.502	-2.758	-6.033	-8.913	-13.425	-11.675	-14.897
			-17923	-0.334636	-0.204569	-0.446269		-230	3.382	2.101	4.777	7.048	11.234	9.603	12.564		-230	-4.503	-2.758	-6.034	-8.914	-13.427	-11.677	-14.9
			-17922	-0.334636	-0.204569	-0.446269		-220	3.381	2.1	4.781	7.049	11.235	9.604	12.563		-220	-4.505	-2.76	-6.037	-8.917	-13.431	-11.68	-14.904
			-17921	-0.334636	-0.204569	-0.446269		-210	3.381	2.099	4.785	7.052	11.238	9.607	12.564		-210	-4.506	-2.76	-6.039	-8.918	-13.433	-11.683	-14.907
			-17920	-0.334636	-0.204569	-0.446269		-200	3.38	2.097	4.789	7.054	11.239	9.609	12.564		-200	-4.508	-2.761	-6.042	-8.919	-13.436	-11.685	-14.91
			-17919	-0.334636	-0.204569	-0.446269		-190	3.376	2.091	4.788	7.056	11.236	9.606	12.559		-190	-4.508	-2.761	-6.043	-8.921	-13.437	-11.685	-14.912
			-17918	-0.334636	-0.204569	-0.446269		-180	3.376	2.09	4.792	7.058	11.238	9.609	12.559		-180	-4.51	-2.762	-6.045	-8.922	-13.44	-11.688	-14.915
			-17917	-0.334636	-0.204569	-0.446269		-170	3.378	2.089	4.798	7.061	11.241	9.612	12.56		-170	-4.511	-2.762	-6.047	-8.923	-13.442	-11.69	-14.918
			-17916	-0.334636	-0.204569	-0.446269		-160	3.379	2.088	4.802	7.063	11.243	9.614	12.56		-160	-4.513	-2.763	-6.049	-8.925	-13.445	-11.692	-14.921
			-17915	-0.334636	-0.204569	-0.446269		-150	3.38	2.087	4.806	7.065	11.244	9.616	12.56		-150	-4.515	-2.764	-6.052	-8.927	-13.449	-11.695	-14.925
			-17914	-0.334636	-0.204569	-0.446269		-140	3.382	2.087	4.811	7.068	11.247	9.619	12.561		-140	-4.517	-2.766	-6.055	-8.928	-13.452	-11.698	-14.928
			-17913	-0.334636	-0.204569	-0.446269		-130	3.383	2.085	4.815	7.07	11.249	9.622	12.561		-130	-4.518	-2.766	-6.057	-8.93	-13.454	-11.7	-14.932
			-17912	-0.334636	-0.204569	-0.446269		-120	3.385	2.084	4.82	7.072	11.251	9.624	12.561		-120	-4.52	-2.767	-6.059	-8.931	-13.457	-11.702	-14.935
			-17911	-0.334636	-0.204569	-0.446269		-110	3.387	2.083	4.824	7.074	11.253	9.626	12.561		-110	-4.522	-2.769	-6.062	-8.933	-13.461	-11.705	-14.939
			-17910	-0.334636	-0.204569	-0.446269		-100	3.389	2.082	4.829	7.076	11.255	9.629	12.562		-100	-4.524	-2.77	-6.065	-8.935	-13.464	-11.708	-14.943
			-17909	-0.334636	-0.204569	-0.446269		-90	3.395	2.085	4.837	7.079	11.26	9.635	12.566		-90	-4.527	-2.772	-6.069	-8.937	-13.469	-11.712	-14.948
			-17908	-0.334636	-0.204569	-0.446269		-80	3.398	2.084	4.841	7.081	11.262	9.637	12.566		-80	-4.529	-2.773	-6.071	-8.939	-13.471	-11.714	-14.951
			-17907	-0.334636	-0.204569	-0.446269		-70	3.4	2.083	4.846	7.083	11.264	9.64	12.566		-70	-4.53	-2.774	-6.073	-8.94	-13.474	-11.717	-14.954
			-17906	-0.334636	-0.204569	-0.446269		-60	3.403	2.082	4.85	7.085	11.265	9.642	12.566		-60	-4.533	-2.775	-6.076	-8.942	-13.478	-11.72	-14.958
			-17905	-0.334636	-0.204569	-0.446269		-50	3.406	2.081	4.854	7.088	11.267	9.645	12.566		-50	-4.534	-2.776	-6.078	-8.944	-13.481	-11.722	-14.961
			-17904	-0.334636	-0.204569	-0.446269		-40	3.408	2.079	4.858	7.09	11.269	9.647	12.566		-40	-4.536	-2.776	-6.08	-8.945	-13.483	-11.724	-14.964
[truncated: 17,904 more rows]
